# Supplementary material for: The Effect of Iron Limitation on the Transcriptome and Proteome of Pseudomonas fluorescens Pf-5
Source: PLoS One. 2012 Jun 18;7(6):e39139. doi: 10.1371/journal.pone.0039139 (PMC3377617; doi:10.1371/journal.pone.0039139)
Supplement: Table S5 — Comparison of proteomic data from iTRAQ experiments versus transcriptomic data from microarray experiments. (XLS) [file pone.0039139.s009.xls]

## Sheet: Data
Table S5. Comparison of proteomic data from iTRAQ experiments versus transcriptomic data from microarray experiments.
Header descriptions
Unused ProtScore	A measure of the protein identification confidence where, in this study, a score of 2 corresponds to 99% confidence limit
%Cov	The percentage of matching amino acids from identified peptides having confidence greater than 0 divided by the total number of amino acids in the sequence.
%Cov(95)	The percentage of matching amino acids from identified peptides having confidence greater than or equal to 95% divided by the total number of amino acids in the sequence.
Peptides(95%)	The number of peptides detected in the MS/MS spectra with 95% confidence
Iron-deprived (– FeCl2)	The fold change ratio of culture grown in iron-limited media versus FeCl2-supplemented media
Iron-deprived (– FeCl3)	The fold change ratio of culture grown in iron-limited media versus FeCl3-supplemented media
Mean transcript level	The mean transcript level fold change ratio which is reported in log2-based format
Mean protein level	The mean protein level fold change ratio which is reported in log2-based format
Transmembrane domains	The number of transmembrane spanning domains as predicted by TMHMM v2.0 [118]
GRAVY Score	The grand average of hydropathy (GRAVY) scores as calculated using Sequence Manipulation Suite [117]
Predicted final Localization	The predicted localization of proteins as inferred from PSORTb v3.0.2 [119]
Colour legends
	Mean transcript levels of these genes differed significantly by at least 2-fold between cells grown in iron-limited versus iron-amended media when analyzed with SAM at FDR of less than 1%. Fold changes are reported in log2-based format.
	Mean transcript levels of these genes differed significantly by at least 2-fold between cells grown in iron-limited versus iron-amended media when analyzed with SAM at FDR of less than 5%. Fold changes are reported in log2-based format.
	Mean expression levels of these proteins differed by at least 1.5-fold between cells grown in iron-limited versus iron-amended media, under the criteria used as described in the text. Fold changes are reported in log2-based format.
	Mean expression levels of these proteins differed by at least 2-fold between cells grown in iron-limited versus iron-amended media, under the criteria used as described in the text. Fold changes are reported in log2-based format.
	Genes encoding proteins that contain iron-sulfur binding cluster motif
	Genes that are involved in iron-sulfur assemly biosynthesis
	Genes that contain Fur binding motifs upstream, as determined by Hassan et al. [35]
Unused ProtScore	%Cov	%Cov(95)	Genes	Annoted functions	Peptides(95%)	Iron-deprived (– FeCl2)		Iron-deprived (– FeCl3)		Transmembrane domains	GRAVY Score	Predicted final Localization
						Mean transcript level (log2)	Mean protein level (log2)	Mean transcript level (log2)	Mean protein level (log2)
23	38.42	29.43	PFL_0002	DNA polymerase III subunit beta DnaN	13	-0.154849	0.192672	-0.311669	0.655527	0	-0.158	Cytoplasmic
4.02	15.03	4.969	PFL_0004	DNA gyrase subunit B GyrB	2	-0.569099	0.199316	-0.0794733	0.217033	0	-0.415	Cytoplasmic
2.39	18.13	2.339	PFL_0013	glycyl-tRNA synthetase subunit beta GlyS	2	-0.393204	-0.438494	-0.539426	-0.442924	0	-0.095	Cytoplasmic
4	33.44	11.99	PFL_0014	glycyl-tRNA synthetase subunit alpha GlyQ	2	-0.380675	0.863701	-0.263516	0.881418	0	-0.261	Cytoplasmic
8.23	38.24	25.39	PFL_0021	methionyl-tRNA formyltransferase Fmt	4	-0.372205	0.564728	-0.230591	1.13831	0	0.005	Cytoplasmic
17.3	58.52	52.59	PFL_0036	tryptophan synthase subunit alpha TrpA	22	1.11917	-1.29555	1.21775	-0.411919	0	0.116	Cytoplasmic
32.46	69.95	62.07	PFL_0037	tryptophan synthase subunit beta TrpB	26	1.01544	-1.3487	1.32448	-0.398631	0	-0.228	Cytoplasmic
9.57	71.62	64.86	PFL_0041	hypothetical protein	20	0.140386	1.88686	0.108401	3.15805	0	0.169	Unknown
6	37.24	17.42	PFL_0042	luciferase family oxidoreductase	4	0.971304	0.717536	1.25262	2.17033	0	-0.079	Cytoplasmic Membrane
20.27	29.28	17.13	PFL_0050	oligopeptidase A PrlC	13	-0.370195	0.0664386	-0.298688	0.0841555	0	-0.248	Cytoplasmic
14	40.67	40.67	PFL_0085	thiol:disulfide interchange protein DsbA	8	-0.421584	-2.77713	-0.52734	-1.97544	0	0.081	Periplasmic
9.09	31.1	18.23	PFL_0115	NAD(P) transhydrogenase subunit alpha PntAA	6	-0.887209	-1.94665	-0.0721533	-1.58567	0	0.232	Cytoplasmic Membrane
4.03	43.77	10.72	PFL_0138	ABC transporter substrate-binding protein	3	-0.0116651	-0.704249	-0.792453	-0.367627	0	-0.13	Unknown
2.18	50.81	10.81	PFL_0182	hypothetical protein	2	-0.382885	-0.159453	0.140972	-0.119589	0	-0.201	Unknown
20.39	52.29	26.46	PFL_0185	succinate-semialdehyde dehydrogenase I GabD	10	2.2076	2.72398	0.466304	2.62211	0	-0.04	Cytoplasmic
25.43	42.59	36.94	PFL_0186	4-aminobutyrate aminotransferase GabT	24	1.77318	1.58124	-0.0341811	2.83471	0	0.214	Cytoplasmic
7.55	86.67	85	PFL_0191	hypothetical protein	4	-0.417591	-1.22911	-0.935469	-0.783975	0	-0.548	Unknown
53.05	73.81	67.86	PFL_0192	sulfate ABC transporter substrate-binding protein Sbp	35	-1.67817	-2.15261	-1.19716	-2.10832	0	-0.33	Periplasmic
15.93	52.69	33.46	PFL_0230	NLPA family lipoprotein	11	-0.667106	-0.511577	-0.963352	-0.730824	0	-0.081	Cytoplasmic Membrane
7.09	45.92	25.17	PFL_0234	amino acid ABC transporter substrate-binding protein	4	-1.21402	-1.47494	-0.889848	-0.87256	0	-0.263	Periplasmic
8.28	38.66	24.54	PFL_0242	D-methionine ABC transporter periplasmic methionine-binding lipoprotein MetQ1	5	-0.0839856	0.0863701	-0.689567	0.354339	1	0.051	Cytoplasmic Membrane
2.26	15.79	5.013	PFL_0244	acyl-CoA dehydrogenase	2	-0.0627982	0.93014	-0.797311	1.24462	0	-0.296	Cytoplasmic
6.05	23.73	7.748	PFL_0245	acyl-CoA dehydrogenase	3	0.0599452	-0.571372	-1.05829	0.456211	0	-0.102	Cytoplasmic
35.89	78.87	59.62	PFL_0248	cystine transporter subunit	19	-0.426616	-1.0298	-1.21061	-0.739683	0	-0.25	Periplasmic
8	36.69	23.7	PFL_0250	serine acetyltransferase	5	-0.50208	0.325549	-0.882312	1.11174	0	-0.098	Cytoplasmic
4	21.45	15.07	PFL_0257	L-glyceraldehyde 3-phosphate reductase YghZ	3	-0.163685	-0.126233	-0.171474	-0.17717	0	-0.261	Cytoplasmic
17.69	42.56	29.34	PFL_0268	dihydrolipoamide dehydrogenase LpdA_2	10	-0.99	-2.30542	-1.6218	-1.32877	0	0.164	Cytoplasmic
6	25.45	19	PFL_0269	taurine dioxygenase TauD	3	-0.920298	-1.04309	-0.445141	-0.58023	0	-0.284	Cytoplasmic
7.04	37.23	20.31	PFL_0272	taurine ABC transporter periplasmic taurine-binding protein TauA	5	-0.719581	-0.119589	-1.42745	0.558084	0	0.118	Unknown
25.03	38.52	35.21	PFL_0284	phosphoenolpyruvate carboxykinase PckA	14	0.0230884	1.19589	-0.285264	1.37749	0	-0.139	Cytoplasmic
9.92	41.1	41.1	PFL_0295	LysM domain/BON superfamily protein	5	-0.464697	1.10952	-0.1595	1.45722	0	-0.082	Unknown
7.2	23.89	17.8	PFL_0313	porin OprQ	4	-0.547954	0.305617	-0.82004	1.19589	0	-0.334	Outer Membrane
4.01	27.94	12.33	PFL_0330	formate dehydrogenase subunit beta FdsB	2	-0.104907	-1.84699	-0.619695	-1.68311	0	0.023	Cytoplasmic
22.69	49.2	38.8	PFL_0342	amino acid ABC transporter substrate-binding protein	15	0.0531652	0.358768	-0.487634	0.460641	0	-0.276	Periplasmic
5.74	63.33	44.44	PFL_0357	oxidative damage protection protein	5	-0.044482	-1.57459	0.174935	-1.50151	0	-0.949	Unknown
12.08	67.51	49.75	PFL_0361	imidazoleglycerol-phosphate dehydratase HisB	6	0.0972962	-0.63781	0.547749	-0.0265754	0	-0.221	Cytoplasmic
4.02	18.71	5.458	PFL_0371	phosphoglyceromutase GpmI	2	-0.181886	1.26233	0.0844127	1.86914	0	-0.172	Cytoplasmic
4.33	24.53	11.32	PFL_0374	preprotein translocase subunit SecB	2	-0.432172	-0.504933	0.257411	-0.376485	0	-0.087	Cytoplasmic
51.29	73.5	60.26	PFL_0386	glutamine synthetase GlnA_2	37	-0.368766	-0.717537	0.39747	0.527079	0	-0.356	Cytoplasmic
38.57	41.91	37.95	PFL_0388	GTP-binding protein TypA	23	0.117389	0.372056	-0.188609	0.252467	0	-0.335	Cytoplasmic Membrane
4.04	15.88	6.863	PFL_0407	histidine ammonia-lyase hutH_2	3	-0.391674	-0.00664389	0.175853	0.0841555	0	0.166	Cytoplasmic
8	28.79	24.15	PFL_0411	prolyl aminopeptidase Pip	5	-0.194279	1.19589	-0.388386	1.878	0	-0.305	Cytoplasmic
6.55	20.98	7.705	PFL_0413	glucan biosynthesis protein G MdoG	5	-0.455143	0.664386	0.0753751	-0.141736	0	-0.58	Periplasmic
4.01	38.57	16.43	PFL_0429	poly(3-hydroxyalkanoate) granule-associated protein PhaI	2	-0.039391	0.604591	0.0679035	-0.358768	0	-0.343	Cytoplasmic
13.88	64.83	50.34	PFL_0430	poly(3-hydroxyalkanoate) granule-associated protein PhaF	13	0.232492	0.00664389	-0.287531	0.00885848	0	-0.376	Cytoplasmic
21.37	48.88	27.58	PFL_0436	ATP-dependent protease ATP-binding subunit HslU	16	0.183874	-1.33542	0.767032	-1.23133	0	-0.39	Cytoplasmic
6.05	34.66	23.86	PFL_0437	ATP-dependent protease subunit HslV	5	0.661132	0.578016	-0.0888556	1.52366	0	-0.052	Cytoplasmic
4.29	13.67	5.363	PFL_0439	arginyl-tRNA synthetase ArgS	2	-0.211701	0.29233	-0.543965	0.217033	0	-0.169	Cytoplasmic
8.04	94.52	89.04	PFL_0441	50S ribosomal protein L31 RpmE_2	5	-0.886895	-2.36521	-0.369135	-1.70969	0	-0.255	Cytoplasmic
60.36	80.81	76.3	PFL_0443	NADP-dependent malic enzyme Tme	59	-0.759839	0.358768	-0.462886	1.00101	0	0.086	Cytoplasmic
26.8	37.79	14.71	PFL_0453	glutamate synthase GltB	19	-0.527022	-0.983291	-0.123986	-0.761829	0	-0.204	Cytoplasmic
8.02	40.04	15.04	PFL_0454	glutamate synthase GltD	4	-0.535607	-0.591303	-0.298119	-0.509362	0	-0.292	Cytoplasmic
6	15.97	15.97	PFL_0482	thioredoxin	3	0.132717	0.285686	0.784515	0.81055	0	-0.117	Cytoplasmic
10.33	35.46	26.71	PFL_0498	O-acetylhomoserine sulfhydrylase CysD	7	-0.0621724	-1.14274	-0.363225	0.146165	0	-0.005	Cytoplasmic
29.22	54.08	36.21	PFL_0508	pyruvate dehydrogenase dihydrolipoyltransacetylase AceF	25	-0.756493	-0.664386	-0.882478	-0.0442924	0	0.207	Cytoplasmic
84.32	56.98	42.34	PFL_0509	pyruvate dehydrogenase subunit E1 AceE_2	56	-0.890383	0.0531509	-0.560048	0.690961	0	-0.412	Cytoplasmic
3.57	19.44	16.67	PFL_0558	oligoribonuclease Orn	4	0.0202216	-0.285686	0.0403175	-0.106302	0	-0.428	Cytoplasmic
36.99	57.44	41.63	PFL_0571	adenylosuccinate synthetase PurA	24	-0.449051	0.631166	-0.159854	1.0453	0	-0.098	Cytoplasmic
28.48	89.36	76.6	PFL_0579	30S ribosomal protein S6 RpsF	44	-0.268186	-0.132877	0.549036	-0.633381	0	-1.022	Cytoplasmic
6.45	77.63	53.95	PFL_0580	30S ribosomal protein S18 RpsR	8	-0.209242	-1.70083	0.0672914	-0.828267	0	-0.557	Cytoplasmic
18.76	78.38	70.27	PFL_0582	50S ribosomal protein L9 RplI	14	-0.2115	-0.903564	-0.195746	-0.34991	0	0.143	Unknown
19.46	70.95	67.57	PFL_0592	azurin Azu	36	-0.35691	-3.26213	-1.24177	-3.53453	0	0.045	Periplasmic
12.37	54.76	37.57	PFL_0598	branched-chain amino acid ABC transporter substrate-binding protein LivJ	8	0.612435	0.3787	-0.519614	-0.177169	0	-0.184	Periplasmic
6.01	33.33	15.29	PFL_0603	serine 3-dehydrogenase	3	-0.274311	0.584659	-0.266582	0.868131	0	-0.039	Cytoplasmic
2.01	38.07	23.86	PFL_0613	bacterioferritin family protein	2	0.0951707	-0.764043	0.498925	-1.3332	0	-0.525	Cytoplasmic
4.67	54.88	40.24	PFL_0650	hypothetical protein	3	-1.14452	0.518221	-0.393801	2.0596	0	-0.07	Periplasmic
4.85	16.78	16.78	PFL_0665	phosphoribosylamine--glycine ligase PurD	4	0.508185	-1.00322	0.0322211	-0.668815	0	0.055	Cytoplasmic
9.54	36.26	16.82	PFL_0666	bifunctional phosphoribosylaminoimidazolecarboxamide formyltransferase/IMP cyclohydrolase PurH	5	0.0053694	0.265754	0.290852	0.965574	0	-0.022	Cytoplasmic
17.48	42.73	32.21	PFL_0671	acetyl-CoA carboxylase biotin carboxylase subunit AccC_2	15	-0.303157	-0.166096	0.300457	0.252467	0	-0.16	Cytoplasmic
16.06	67.76	63.16	PFL_0672	acetyl-CoA carboxylase biotin carboxyl carrier protein subunit AccB	9	-0.693339	-2.69741	0.214926	-2.1216	0	-0.034	Unknown
6.91	58.46	58.46	PFL_0712	copper chaperone CopZ	5	3.138	0.67103	0.825667	1.5458	0	0.174	Unknown
8.74	25.39	12.47	PFL_0733	beta alanine--pyruvate transaminase	8	-0.654833	-0.385344	-0.686523	-0.23475	0	-0.09	Cytoplasmic
34.07	59.76	52.72	PFL_0734	methylmalonate-semialdehyde dehydrogenase MmsA_1	21	-0.454775	-2.25891	-1.14683	-1.31548	0	0.007	Cytoplasmic
14.78	40.36	23.78	PFL_0771	gamma-glutamyltransferase Ggt_2	7	-0.460711	-0.664386	-0.447436	-0.615664	0	-0.166	Periplasmic
6	48.42	43.16	PFL_0812	hypothetical protein	3	0.37958	1.09624	0.352237	1.06745	0	-0.321	Unknown
10.26	37.31	37.31	PFL_0824	ferric uptake regulation protein Fur	7	0.717556	0.890277	0.656439	1.26676	0	-0.24	Cytoplasmic
24.2	64.89	57.98	PFL_0826	heat shock protein GrpE	29	0.371393	-1.4085	0.960596	-1.47051	0	-0.539	Cytoplasmic
165.09	86.83	85.89	PFL_0827	molecular chaperone DnaK	177	0.0721628	-0.0132877	0.571008	-0.00442924	0	-0.271	Cytoplasmic
6	52.61	21.27	PFL_0829	dihydrodipicolinate reductase DapB	3	-0.430563	0.126233	0.132549	0.124019	0	0.121	Cytoplasmic
10.17	24.07	16.67	PFL_0830	carbamoyl phosphate synthase small subunit CarA	10	-0.568551	0.950071	0.0630146	1.4395	0	-0.117	Cytoplasmic
39.56	39.33	26.19	PFL_0831	carbamoyl phosphate synthase large subunit CarB	22	-0.365641	0.564728	0.0816467	0.611235	0	-0.082	Periplasmic
10.91	63.92	50.63	PFL_0832	transcription elongation factor GreA	7	-0.577315	-0.25911	-0.497901	-0.425207	0	-0.252	Cytoplasmic
12.5	51.72	17.85	PFL_0843	transcription elongation factor NusA	6	-0.277796	0.478358	-0.0302953	0.0398631	0	-0.201	Cytoplasmic
2.67	22.2	4.535	PFL_0844	translation initiation factor IF-2 InfB	3	-0.398483	0.677673	-0.221262	0.487216	0	-0.365	Cytoplasmic
4.14	33.08	33.08	PFL_0845	ribosome-binding factor A RbfA	4	-0.244693	-0.485002	-0.00694564	-0.496075	0	-0.403	Cytoplasmic
8.26	76.4	56.18	PFL_0847	30S ribosomal protein S15 RpsO	5	0.0902208	-1.50816	-0.028844	-1.16932	0	-0.558	Cytoplasmic
67.8	60.74	54.05	PFL_0848	polynucleotide phosphorylase Pnp	40	-0.717187	-1.52809	-0.224501	-1.15603	0	-0.025	Cytoplasmic
4.01	32.27	10.28	PFL_0851	nicotinate-nucleotide pyrophosphorylase NadC	2	-0.835465	0.0265754	0.0124937	0.0398631	0	0.097	Cytoplasmic
4.13	10.85	7.235	PFL_0867	ornithine decarboxylase SpeC	2	-0.562112	-0.318905	-0.166294	-0.363197	0	-0.108	Cytoplasmic
17.85	34.38	20.15	PFL_0881	dipeptide ABC transporter periplasmic dipeptide-binding protein DppA 3	16	0.0924403	0.7574	-0.258862	1.00101	0	-0.375	Periplasmic
2	57.14	36.51	PFL_0887	hypothetical protein	2	-0.918563	0.783975	-0.199275	0.651098	0	0.049	Unknown
4	43.65	17.46	PFL_0890	4-carboxymuconolactone decarboxylase	2	-0.383063	-0.0996578	0.186524	0.624523	0	-0.274	Unknown
11.82	26.82	17.26	PFL_0893	aspartyl/glutamyl-tRNA amidotransferase subunit B GatB	6	-0.252073	-0.418563	-0.205637	-0.562513	0	-0.317	Cytoplasmic
6.41	23.19	15.73	PFL_0894	aspartyl/glutamyl-tRNA amidotransferase subunit A GatA	4	-0.226307	0.132877	0.0611906	-0.119589	0	-0.128	Cytoplasmic
2.57	35.26	10.4	PFL_0904	hypothetical protein	2	0.00109921	-0.0597947	0.0528682	0.093014	0	-0.814	Cytoplasmic
30.58	53.71	46.51	PFL_0907	fumarate hydratase FumC_1	29	3.92686	3.8933	2.16245	4.21663	0	0.069	Cytoplasmic
13.07	45.54	40.59	PFL_0914	sigma(54) modulation protein YhbH	14	-0.349366	-1.27562	-0.0114256	-0.327764	0	-0.566	Cytoplasmic
4.94	23.76	9.392	PFL_0917	lipopolysaccharide ABC transporter periplasmic lipopolysaccharide-binding protein LptA	3	-0.427296	-0.199316	-0.176183	-0.101872	0	-0.372	Unknown
6.03	29.03	16.59	PFL_0924	toluene tolerance protein Ttg2D	4	-0.55883	-0.00664384	-0.0984916	0.624522	0	-0.358	Unknown
6	30.88	11.4	PFL_0927	UDP-N-acetylglucosamine 1-carboxyvinyltransferase MurD	3	-0.110269	0.425207	-0.307723	0.544796	0	0.187	Cytoplasmic
10.96	44.57	20.81	PFL_0929	bifunctional histidinal dehydrogenase/ histidinol dehydrogenase HisD	6	-0.6959	-0.451782	0.0536604	-0.128448	0	-0.064	Cytoplasmic
12.07	64.46	36.78	PFL_0931	hypothetical protein	11	0.520586	0.0199316	0.116786	0.0442924	0	-0.138	Unknown
15.46	87.58	84.47	PFL_0940	FKBP-type peptidylprolyl isomerase SlyD	22	-0.227358	0.285686	0.431636	1.10288	0	-0.19	Cytoplasmic
12.02	38.12	34.69	PFL_0945	thioredoxin-disulfide reductase TrxB_1	8	-0.424252	-0.385344	-0.227894	0.372056	0	0.008	Unknown
7.14	52.68	52.68	PFL_0946	type III effector protein HopJ	6	-0.302535	-0.192672	0.0376873	-0.0487216	0	-0.147	Unknown
9.04	76.29	58.76	PFL_0947	hypothetical protein	7	-0.235127	0.84377	-0.0759459	-0.336622	0	-0.689	Unknown
7.37	26.04	17.51	PFL_0968	fumarylacetoacetase FahA	6	0.0206662	1.33542	0.16459	0.894706	0	-0.25	Cytoplasmic
4.07	55.75	44.25	PFL_0975	hypothetical protein	2	-0.459084	0.139521	0.136011	-0.00885846	0	-0.238	Unknown
14.97	95.56	69.63	PFL_0981	hypothetical protein	17	-0.128053	-2.30542	-0.635443	-2.39179	0	-0.696	Cytoplasmic
20.49	98.92	91.4	PFL_1061	DNA-binding protein HU, nu subunit HupN	11	-0.972165	-2.19912	0.513222	-2.47594	0	-0.042	Cytoplasmic
26.07	37.66	22.36	PFL_1063	valyl-tRNA synthetase ValS	14	-0.162227	-0.418563	-0.214033	-0.199316	0	-0.375	Cytoplasmic
4	18.15	5.645	PFL_1066	multifunctional aminopeptidase A pepA	2	-0.231603	0.372056	0.16878	0.358768	0	-0.008	Cytoplasmic
8.46	52.42	28.63	PFL_1074	pyridoxine 5'-phosphate synthase PdxJ	5	-0.406905	-1.1361	-0.276684	-0.845984	0	-0.02	Cytoplasmic
16.18	25.27	15.79	PFL_1076	phosphoribosylformylglycinamidine synthase PurL	11	-0.129489	-0.604591	-0.226739	-0.2879	0	-0.17	Cytoplasmic
4	24.17	8.906	PFL_1089	phosphoribosylglycinamide formyltransferase 2 PurT	2	-0.701057	-0.225891	-0.324071	-0.0310046	0	0.017	Cytoplasmic Membrane
4.2	92.77	56.63	PFL_1094	30S ribosomal protein S16 RpsP	4	0.189903	-2.06624	0.291929	-0.735253	0	-0.471	Cytoplasmic
7.16	68.97	36.21	PFL_1097	50S ribosomal protein L19 RplS	5	-0.858935	-1.19589	-0.334797	-0.372056	0	-0.338	Cytoplasmic
3.01	47.74	6.584	PFL_1102	thiol:disulfide interchange protein DsbC	2	-0.493106	0.332193	-0.308398	0.323334	0	0.009	Periplasmic
4.04	24.88	6.682	PFL_1103	homoserine dehydrogenase Hom	3	-0.422906	0.252467	-0.022048	0.376485	0	0.16	Cytoplasmic
19.39	37.1	34.33	PFL_1104	threonine synthase ThrC	14	-0.210591	-0.471714	-0.0457199	1.39521	0	-0.07	Cytoplasmic
9.38	65.67	29.18	PFL_1112	PspA/IM30 family protein	5	0.328909	-1.5148	0.093622	-1.89128	0	-0.5	Cytoplasmic
4	31.04	8.791	PFL_1137	peptide chain release factor 2 PrfB	2	-0.318337	-0.112946	0.0523389	-0.0442924	0	-0.583	Cytoplasmic
20.17	46.2	26.8	PFL_1138	lysyl-tRNA synthetase LysS	11	-0.118095	0.418563	0.0388616	0.726395	0	-0.443	Cytoplasmic
9.7	39.69	23.28	PFL_1144	OmpA family lipoprotein	5	0.241421	1.50816	1.15279	1.51923	0	-0.527	Outer Membrane
18.52	72.56	43.72	PFL_1148	adenylate kinase Adk	12	-0.181428	0.0531509	-0.127994	0.478358	0	-0.162	Cytoplasmic
4.58	23.24	11.49	PFL_1165	succinyl-diaminopimelate desuccinylase DapE	4	-0.234036	0.279042	-0.110909	0.500504	0	-0.049	Cytoplasmic
15.81	42.15	26.16	PFL_1170	2,3,4,5-tetrahydropyridine-2,6-carboxylate N-succinyltransferase DapD	10	0.186468	0.3787	0.0255457	0.487216	0	0.132	Unknown
11.99	72.5	58.33	PFL_1171	ArsC family protein	6	0.00204071	0.644454	0.279448	0.0664386	0	-0.466	Unknown
3.38	29.32	5.013	PFL_1173	succinyldiaminopimelate transaminase DapC	2	-0.563744	-0.963359	-0.257465	-0.761829	0	-0.012	Cytoplasmic
10.47	42.04	17.14	PFL_1176	30S ribosomal protein S2 RpsB	6	-0.172456	-1.91343	0.218715	-1.37749	0	-0.235	Cytoplasmic
64.01	91.32	89.93	PFL_1177	elongation factor Ts Tsf	40	-0.252967	-1.34206	0.571072	-1.31991	0	-0.002	Cytoplasmic
32.31	83.24	74.05	PFL_1179	ribosome recycling factor Frr	26	-0.714147	-1.54137	-0.31527	-1.42179	0	-0.455	Cytoplasmic
29.92	85.63	67.07	PFL_1185	Skp family outer membrane protein	15	-0.765857	-1.14939	0.0821385	-1.19589	0	-0.399	Unknown
15.36	35.73	25.97	PFL_1194	CTP synthetase PyrG	10	-0.562008	-0.93014	-0.0967483	-0.163882	1	-0.146	Cytoplasmic
8.7	28.11	17.79	PFL_1195	2-dehydro-3-deoxyphosphooctonate aldolase KdsA	5	-0.362846	0.936784	0.0120781	1.64325	0	0.012	Cytoplasmic
37.24	50.58	30.07	PFL_1196	phosphopyruvate hydratase Eno	22	-0.287705	-0.0531509	-0.0174299	-0.0841555	0	-0.172	Cytoplasmic
4	27.16	8.358	PFL_1207	RNA polymerase sigma factor RpoS	4	1.136	0.166096	-0.316452	0.181599	0	-0.496	Cytoplasmic
5.43	29.91	29.91	PFL_1208	ferredoxin FdxA	4	-0.319312	-1.96658	-0.100074	-2.21462	0	-0.192	Cytoplasmic
4.01	24.32	10.04	PFL_1241	ferredoxin-NADP reductase Fpr_1	3	-0.648113	-1.43507	0.217758	-0.876989	0	-0.412	Cytoplasmic
33.25	38.53	32.92	PFL_1256	prolyl-tRNA synthetase ProS	18	-0.439131	0.0996579	-0.0308736	0.783975	0	-0.247	Cytoplasmic
18	79.71	79.71	PFL_1260	cold shock protein CapB	28	0.129836	-3.32193	-0.028844	-2.82585	0	-0.517	Cytoplasmic
6	40.96	19.68	PFL_1261	deoxycytidine triphosphate deaminase Dcd	3	-0.38589	0.279042	0.5243	0.363197	0	-0.359	Cytoplasmic
16.15	60.77	32.31	PFL_1267	histidine ABC transporter periplasmic histidine-binding protein HisJ	11	0.525735	0.744112	-0.498247	0.553655	0	-0.199	Periplasmic
4.12	26.51	8.372	PFL_1283	pyridoxamine 5'-phosphate oxidase PdxH	2	-0.450685	0.312261	-0.0073745	0.310047	0	-0.642	Cytoplasmic
51.34	79.47	75.47	PFL_1300	leucine ABC transporter subunit substrate-binding protein LivK BraC	37	0.220061	0.863701	0.27195	1.0763	0	-0.173	Periplasmic
8.09	43.27	20.63	PFL_1335	xenobiotic reductase B XenB	7	-0.579722	-0.0531509	-0.320965	0.367627	0	-0.167	Cytoplasmic
4.02	27.26	3.145	PFL_1351	beta-glucosidase BglX	2	-0.0100015	-0.166096	-0.157049	-0.194886	0	-0.201	Periplasmic
4.11	43.01	30.05	PFL_1358	PfpI family intracellular protease	8	-0.162775	1.31548	-0.313257	1.89128	0	0.118	Cytoplasmic
4.14	54.46	37.5	PFL_1392	hypothetical protein	5	-0.14497	0.478358	-0.253045	0.894706	0	-0.681	Unknown
14.01	41.62	24.87	PFL_1399	alcohol dehydrogenase AdhB	10	-1.10293	-0.604591	-1.46495	0.075297	0	0.182	Cytoplasmic
8.04	29.94	21.02	PFL_1455	AhpC/TSA family antioxidant	4	-0.309962	0.126233	0.0149301	-0.460641	0	-0.267	Unknown
4	29.11	14.38	PFL_1457	dihydrodipicolinate synthase DapA_1	3	-0.267545	0.093014	-0.0789477	0.783975	0	0.175	Cytoplasmic
3.85	13	9.284	PFL_1476	acyl-CoA dehydrogenase	3	0.755845	0.146165	-0.478425	0.194886	0	0.044	Cytoplasmic
4	53.61	38.14	PFL_1496	hypothetical protein YcgL	2	-0.146224	-0.584659	0.182661	-0.0974432	0	-0.682	Cytoplasmic
5.36	30.96	21.32	PFL_1498	nitroreductase	4	-0.10464	0.358768	-0.600335	0.11516	0	-0.389	Unknown
12.46	43.9	21.95	PFL_1519	cysteine synthase A CysK	7	-0.299757	0.910208	-0.225487	1.0143	0	-0.043	Cytoplasmic
2.07	21.45	8.043	PFL_1532	3-oxoacyl-ACP synthase FabH_1	2	0.0193828	0.0199316	0.311452	0.0797262	1	0.013	Cytoplasmic
8.04	51.87	33.69	PFL_1542	peptidyl-prolyl cis-trans isomerase A PpiA	7	-0.0772003	-0.199316	-0.0291019	0.252467	0	-0.016	Periplasmic
4.57	36.36	36.36	PFL_1595	hypothetical protein	5	-0.587798	-0.372056	-0.290493	-0.367627	0	0.134	Unknown
22.05	73.85	61.13	PFL_1629	flagellin FliC	11	0.0115283	-0.25911	0.253934	-0.690961	0	-0.331	Extracellular
6.78	26.59	17.34	PFL_1657	3-oxoacyl-ACP synthase	5	-1.31893	-0.511577	-0.681034	-0.163882	0	-0.017	Cytoplasmic
6.25	24.81	9.542	PFL_1669	chemotaxis protein CheZ	3	-0.760281	0.0332193	-0.490019	-0.0885847	0	-0.508	Cytoplasmic
30.15	59.76	54.05	PFL_1694	periplasmic sulfate-binding protein Sbp2	18	-0.450896	0.325549	-0.855621	0.655527	0	-0.357	Periplasmic
33.09	46.85	44.29	PFL_1713	type II citrate synthase GltA	22	-0.0448312	0.219247	0.0547986	1.31105	0	-0.122	Cytoplasmic
13.49	41.02	19.15	PFL_1716	succinate dehydrogenase flavoprotein subunit SdhA	7	-0.351188	0.411919	-0.315361	0.970003	0	-0.185	Cytoplasmic Membrane
52.22	44.64	36.48	PFL_1718	2-oxoglutarate dehydrogenase E1 SucA	32	-0.569374	-0.0730824	-0.100435	0.0398632	0	-0.43	Cytoplasmic
54.45	44.96	34.4	PFL_1719	dihydrolipoamide succinyltransferase SucB	33	0.192684	-1.09624	0.0945206	-1.17818	0	0.154	Cytoplasmic
34.19	58.37	52.93	PFL_1720	dihydrolipoamide dehydrogenase LpdA_1	39	0.33979	-1.14274	0.270393	-0.456211	0	0.175	Cytoplasmic
54.05	71.65	63.4	PFL_1721	succinyl-CoA synthetase subunit beta SucC	33	0.0116143	0.770687	0.0330774	0.903564	0	0.003	Cytoplasmic
50.95	74.74	67.58	PFL_1722	succinyl-CoA synthetase subunit alpha SucD	47	0.181997	0.538152	0.0349986	0.713107	0	0.223	Cytoplasmic
37.53	56.94	40.06	PFL_1729	heat shock protein 90 HtpG	25	0.341335	-1.52809	0.739233	-0.845984	0	-0.428	Cytoplasmic
8.11	58.68	39.67	PFL_1730	dienelactone hydrolase	5	0.410688	0.25911	0.902487	1.28005	0	0.071	Unknown
4	32.61	18.12	PFL_1732	OsmC family protein	2	0.328045	1.3487	0.457245	0.978861	0	-0.48	Cytoplasmic
3.74	15.02	9.113	PFL_1736	3-oxoacyl-ACP synthase FabB	2	-0.446781	-1.38857	-0.0384342	-0.819409	0	-0.089	Cytoplasmic
3.56	35.67	18.13	PFL_1737	3-hydroxydecanoyl-ACP dehydratase FabA	4	-0.816103	-1.28226	-0.158963	-1.45279	0	-0.059	Cytoplasmic
2.39	44.44	28.15	PFL_1768	hypothetical protein	2	-0.187977	-0.538152	-0.261667	-0.301188	0	-0.32	Cytoplasmic
4.14	40.98	40.98	PFL_1779	Trm112p-like protein	3	-0.0396661	1.10288	-0.159579	1.35092	0	-0.075	Unknown
16.04	27.64	11.95	PFL_1787	ribonuclease E Rne	8	-0.105879	-1.24904	0.0842864	-0.7574	0	-0.572	Cytoplasmic
8.5	63.33	53.33	PFL_1793	50S ribosomal protein L32 RpmF	6	-0.153461	-2.19912	0.935376	-2.78599	0	-1.055	Cytoplasmic
6.43	34.62	10.26	PFL_1795	ACP S-malonyltransferase FabD	4	-1.01125	-0.385344	0.62312	-0.0442924	0	0.192	Cytoplasmic
8	42.31	33.33	PFL_1797	acyl carrier protein AcpP	7	-0.224479	0.139521	0.415192	0.411919	0	-0.196	Cytoplasmic
39.33	83.13	73.49	PFL_1819	electron transfer flavoprotein subunit beta EtfB	23	-0.313356	-0.391988	-0.233103	-0.478358	0	0.033	Unknown
56.27	97.73	92.56	PFL_1820	electron transfer flavoprotein subunit alpha EtfA	68	-0.737173	0.671029	-0.34368	0.646669	0	0.344	Unknown
4	28.29	15.12	PFL_1855	phosphoserine phosphatase ThrH	2	-0.23546	1.18925	0.275868	1.49265	0	-0.079	Cytoplasmic
3.02	20.54	7.744	PFL_1861	2-methylisocitrate lyase PrpB	2	2.59971	1.03644	0.194568	1.67425	0	-0.037	Cytoplasmic
38.33	41.21	31.35	PFL_1869	phosphoenolpyruvate synthase PpsA	26	0.0628657	0.657742	0.0638164	0.646669	0	-0.092	Cytoplasmic
22.22	88.34	88.34	PFL_1871	ribonuclease activity regulator protein RraA	19	0.0973395	2.07953	0.319946	2.58225	0	-0.02	Cytoplasmic
9.61	33.54	23.08	PFL_1876	porin OprF	11	-0.301672	0.438495	-0.0992292	0.837126	1	-0.416	Outer Membrane
9.92	97.3	64.86	PFL_1905	hypothetical protein	5	-0.120568	-0.245823	0.411775	-0.336622	0	-0.354	Unknown
10.01	57.93	48.28	PFL_1938	universal stress protein family protein	5	0.155362	0.139521	-1.31293	1.24019	0	-0.203	Unknown
27.31	36.5	22.24	PFL_1940	multifunctional fatty acid oxidation complex subunit alpha FadB	13	-0.762184	0.903564	-0.184753	1.46608	0	0.019	Cytoplasmic
10.45	42.97	24.04	PFL_1941	3-ketoacyl-CoA thiolase FadA	11	-0.730648	1.52144	-0.247175	0.766258	0	-0.036	Cytoplasmic
9.14	29.2	9.54	PFL_1942	DNA topoisomerase I subunit omega TopA_1	5	-0.354037	0.0398631	-0.416461	0.190457	0	-0.561	Cytoplasmic
15.62	35.93	22.18	PFL_1955	glyceraldehyde-3-phosphate dehydrogenase Gap_1	11	0.0921214	-0.17274	0.132459	0.770687	0	-0.208	Cytoplasmic
11.86	24.57	18.97	PFL_1958	soluble pyridine nucleotide transhydrogenase SthA	6	0.520907	0.790619	-0.238603	-0.159453	0	-0.141	Cytoplasmic
4	77.01	32.18	PFL_1968	hypothetical protein	2	-0.142209	-0.617879	-1.0023	-0.496075	0	-0.463	Unknown
17.37	35.39	27.92	PFL_1974	transaldolase B Tal	10	0.300333	1.27562	0.391003	1.13388	0	-0.2	Cytoplasmic
11.22	35.43	16.83	PFL_2045	aromatic amino acid aminotransferase	7	-0.316802	0.863701	0.473866	1.71411	0	-0.003	Cytoplasmic
8.92	37.93	14.2	PFL_2049	glutamyl-tRNA synthetase GltX	5	0.120381	-0.411919	-0.248051	0.0531508	0	-0.285	Cytoplasmic
2.05	35.81	20.27	PFL_2060	small heat shock protein IbpA	2	-0.0193864	0.0332193	1.60873	-0.168311	0	-0.244	Cytoplasmic
2.03	28.6	3.39	PFL_2063	isopropylmalate isomerase large subunit LeuC	2	0.107813	-0.684317	0.829477	-0.690961	0	-0.09	Cytoplasmic
8	39.25	28.04	PFL_2064	isopropylmalate isomerase small subunit LeuD	5	-0.477085	-2.41836	0.622614	-2.91444	0	-0.384	Cytoplasmic
30.41	67.5	62.5	PFL_2066	3-isopropylmalate dehydrogenase LeuB	27	-0.36645	0.631166	0.0587413	0.885848	0	-0.036	Cytoplasmic
12.25	55.95	38.92	PFL_2067	aspartate-semialdehyde dehydrogenase Asd	12	-0.444495	0.677673	-0.397345	0.925711	0	-0.093	Cytoplasmic
5.64	27.54	14.14	PFL_2078	O-succinylhomoserine sulfhydrylase MetZ	3	-0.0240284	-0.212603	0.350238	-0.0310046	0	0.022	Cytoplasmic
14.57	58.37	39.71	PFL_2090	chitin-binding protein	13	-0.86787	1.52144	0.0832792	2.08617	0	-0.444	Extracellular
15.19	34.63	29.92	PFL_2091	chitinase ChiC	12	-0.756068	1.97323	-0.0876893	2.11275	0	-0.316	Extracellular
6.46	46.88	46.88	PFL_2095	translational regulator RsmE	4	-0.231029	0.352124	0.967461	-0.398631	0	-0.152	Unknown
25.94	61.6	55.52	PFL_2099	glutamin-(asparagin-)ase AnsB	24	-1.37765	0.777331	-0.635841	1.64768	0	-0.094	Periplasmic
6.71	33.33	22.81	PFL_2107	pyrimidine-specific ribonucleoside hydrolase RihA	5	-0.194473	0.0265755	-0.0416078	0.0885847	0	-0.023	Unknown
39.55	94.29	94.29	PFL_2109	cold shock protein CapA	40	0.0189673	-0.232535	-0.028844	-0.190457	0	-0.641	Cytoplasmic
4.54	48.48	33.33	PFL_2110	hypothetical protein	3	0.164523	1.33542	0.217331	2.24562	0	-0.063	Periplasmic
6.91	22.81	9.219	PFL_2111	threonyl-tRNA synthetase ThrS_1	7	-0.137336	0.3787	0.36193	1.20032	0	-0.405	Cytoplasmic
12.72	66.1	49.72	PFL_2112	translation initiation factor IF-3 InfC	10	0.532394	0.0332192	0.695717	-0.0708678	0	-0.596	Cytoplasmic
17.74	70.34	33.9	PFL_2114	50S ribosomal protein L20 RplT	10	0.0435608	-1.54802	-0.0850265	-1.12503	0	-0.345	Cytoplasmic
6.04	25.13	7.071	PFL_2116	phenylalanyl-tRNA synthetase subunit beta PheT	3	0.081457	0.671029	-0.109312	1.37749	0	-0.109	Cytoplasmic
4.07	17.29	11.53	PFL_2161	acyl-CoA dehydrogenase	4	1.16629	0.166096	0.25118	0.850414	0	-0.053	Cytoplasmic
24.73	85.51	61.68	PFL_2231	hypothetical protein	18	-0.0966557	1.90679	0.0995012	1.60781	0	-0.012	Unknown
4	34.58	18.69	PFL_2246	isochorismatase	2	0.742212	0.0797263	-0.139551	0.0310047	0	-0.236	Cytoplasmic
7.89	27.78	19.44	PFL_2290	delta-aminolevulinic acid dehydratase HemB_1	4	-0.159378	-0.970003	0.249971	-0.730824	0	-0.194	Cytoplasmic
10.22	31.31	15.02	PFL_2413	hypothetical protein	5	0.403106	0.491645	0.0310505	0.389773	0	-0.22	Unknown
2.56	21.83	5.688	PFL_2427	malate:quinone oxidoreductase Mqo_1	2	0.124235	1.86028	0.131481	2.31649	0	-0.24	Unknown
6.26	46.63	26.4	PFL_2460	hypothetical protein	5	-0.255346	1.63791e-08	0.156038	0.17717	0	-0.125	Unknown
29.35	63.48	55.39	PFL_2485	hypothetical protein	26	0.107112	3.16912	0.732556	3.68955	0	-0.692	Extracellular
19.75	44.25	31.56	PFL_2530	branched-chain amino acid aminotransferase IlvE	12	0.00323688	0.744112	0.0452471	2.15261	0	-0.119	Cytoplasmic
14.37	41.93	22.98	PFL_2552	QAT family ABC transporter substrate-binding protein	8	0.286106	-0.684317	-1.25976	-0.305617	0	-0.06	Unknown
3.6	21.96	8.742	PFL_2578	hydrogen cyanide synthase HcnB	2	-1.25679	-0.29233	-1.4852	-0.23032	0	-0.098	Cytoplasmic
4.01	16.07	9.113	PFL_2579	hydrogen cyanide synthase HcnC	2	-0.755931	-1.63439	-1.36129	-1.75398	2	-0.072	Cytoplasmic
44.53	50.29	29.11	PFL_2633	bifunctional aconitate hydratase 2/2-methylisocitrate dehydratase AcnB	25	0.287488	-1.56795	0.410115	-0.859272	0	-0.1	Cytoplasmic
12.92	62.23	59.57	PFL_2643	GNAT family acetyltransferase	14	0.261663	-2.14597	-0.984878	-1.82042	0	-0.431	Cytoplasmic
2.06	13.09	1.928	PFL_2690	catalase/peroxidase HPI KatG	2	0.252579	0.272398	-0.0938596	0.367627	0	-0.394	Cytoplasmic
6.01	47.89	37.32	PFL_2696	hypothetical protein	6	-0.297702	-1.71411	-0.471946	-1.56352	0	-0.426	Unknown
12	57.93	32.01	PFL_2717	glyoxylate/hydroxypyruvate reductase B GhrB1	7	0.232153	-1.37528	-0.205915	-1.42179	0	-0.048	Cytoplasmic
16.85	21.99	8.4	PFL_2741	NAD-glutamate dehydrogenase	13	-0.0749235	0.471714	0.211557	1.35092	0	-0.215	Cytoplasmic
4	32.51	12.02	PFL_2806	N-ethylmaleimide reductase NemA	2	-0.440567	-0.597947	-0.0219857	-0.447353	0	-0.063	Cytoplasmic
4	11.49	6.104	PFL_2835	sulfite reductase (NADPH) hemoprotein subunit beta CysI_1	3	-1.45038	-2.51138	-0.505924	-2.17918	0	-0.212	Cytoplasmic
2.11	39.21	16.3	PFL_2857	ThiJ/PfpI family protein	2	0.440813	0.285686	0.412114	0.155023	0	-0.118	Unknown
23.54	83.13	77.71	PFL_2858	thiol peroxidase Tpx	16	0.446401	-0.578016	-0.0475745	-0.628952	0	0.175	Periplasmic
2.01	27.42	16.13	PFL_2864	short chain dehydrogenase/reductase family oxidoreductase	2	0.0385095	1.02315	-0.218668	1.44836	0	0.084	Unknown
4.02	15.58	5.424	PFL_2882	glycogen debranching protein GlgX	2	0.731034	1.0763	0.631937	1.88243	0	-0.462	Cytoplasmic
4.6	56.18	33.71	PFL_2904	hypothetical protein	4	0.297918	2.3785	1.26511	1.99759	0	-0.32	Unknown
20.03	76.1	76.1	PFL_3025	hypothetical protein	19	-0.211303	2.09281	0.41079	1.85142	0	-0.103	Unknown
18.39	32.04	21.56	PFL_3045	bifunctional UDP-glucuronic acid decarboxylase/UDP-4-amino-4-deoxy-L-arabinose formyltransferase ArnA	14	-0.111362	0.837126	0.123359	0.792833	0	-0.27	Cytoplasmic
5.8	44.3	24.05	PFL_3096	ecotin	3	0.303826	0.631166	-0.206106	0.566942	0	-0.377	Periplasmic
4.02	14.62	5.744	PFL_3103	aldose sugar dehydrogenase YliI	2	0.494519	0.332193	0.353959	0.739683	0	-0.371	Unknown
4.87	30.37	13.19	PFL_3144	6-phosphogluconate dehydrogenase Gnd	4	0.283196	0.186028	0.685429	0.0620093	0	-0.15	Cytoplasmic
4.03	23.42	17.84	PFL_3189	YaeC family lipoprotein	6	-0.390617	-0.803907	-0.965147	-0.469499	0	-0.158	Cytoplasmic Membrane
4	22.26	8.577	PFL_3231	phosphoglucomutase Pgm	2	-0.625997	0.0664386	0.376161	0.0974432	0	-0.168	Unknown
2	15.33	4.015	PFL_3258	hypothetical protein	2	0.520691	3.12261	0.0341344	3.25992	0	-0.297	Periplasmic
8	33.96	22.64	PFL_3262	hypothetical protein	5	0.0841206	-1.19589	0.939671	-0.690961	0	-0.955	Cytoplasmic
4.01	42.59	8.889	PFL_3267	enoyl-CoA hydratase	2	0.15257	-0.159453	-0.124756	-0.252466	0	0.01	Cytoplasmic
5.28	14.69	5.876	PFL_3281	aminopeptidase PepN	4	-0.0665959	0.305617	0.0358882	0.296759	0	-0.219	Unknown
8.02	50.81	45.41	PFL_3289	flavin reductase	4	0.303502	-0.737468	-0.124089	-0.128448	0	-0.052	Cytoplasmic
4.03	22.36	7.035	PFL_3335	trans-2-enoyl-CoA reductase	2	-0.469559	-0.0398631	0.50727	-0.0487216	0	-0.17	Cytoplasmic
17.33	76.03	61.98	PFL_3391	transcriptional regulator MvaV	12	-0.0518855	0.0996579	-0.246906	-0.0221462	0	-0.794	Cytoplasmic
3.64	20.15	5.182	PFL_3394	alkyl hydroperoxide reductase AhpF	3	-0.802276	0.093014	-0.0864234	0.0664386	0	0.062	Cytoplasmic Membrane
23.86	74.33	66.31	PFL_3395	alkyl hydroperoxide reductase AhpC	18	-0.406861	0.597947	-0.131591	1.17375	0	-0.028	Cytoplasmic
6.05	33.63	15.93	PFL_3398	glutathione reductase Gor	4	-0.0832898	-0.29233	-0.0945763	0.0132877	0	-0.083	Cytoplasmic
14.81	53.76	43.73	PFL_3399	UTP-glucose-1-phosphate uridylyltransferase GalU	17	-0.634837	-1.59453	0.572671	-1.0763	0	-0.231	Cytoplasmic
2.01	34.46	7.345	PFL_3411	2-nitropropane dioxygenase	2	-0.145851	0.232535	0.0330059	0.137306	0	0.059	Cytoplasmic
4.03	25.59	12.8	PFL_3434	3-oxoacyl-ACP synthase FabF_2	2	-0.195333	-0.531509	-0.00622707	-0.0487216	0	0.017	Cytoplasmic
8.86	31.57	18.63	PFL_3450	hypothetical protein	5	-0.386625	0.950071	-0.110035	0.983291	1	-0.291	Periplasmic
6.04	28.06	14.63	PFL_3481	zinc-binding dehydrogenase family oxidoreductase	3	0.474627	0.697605	-0.0303701	1.87357	0	0.187	Cytoplasmic Membrane
18.39	49.01	32.07	PFL_3496	salicyl-AMP ligase PchD	13	1.11339	2.11939	0.44794	2.0153	0	-0.173	Cytoplasmic
26.18	48.28	45.89	PFL_3500	FeCT family iron-chelate ABC transporter periplasmic iron-chelate-binding protein	23	1.86843	2.91001	0.286661	2.88343	1	-0.037	Cytoplasmic Membrane
18.04	53.05	38.99	PFL_3515	leucine ABC transporter subunit substrate-binding protein LivK	17	-0.0578879	-0.544796	-0.260379	-0.075297	0	-0.144	Periplasmic
5.56	25.85	8.696	PFL_3539	saccharopine dehydrogenase Lys1_2	3	0.142226	-0.338837	-0.358358	-0.376485	0	-0.184	Cytoplasmic
14	83.87	83.87	PFL_3569	peptidyl-prolyl cis-trans isomerase C PpiC_1	12	0.434138	-0.126233	0.266212	0.385344	0	-0.227	Cytoplasmic
6.07	21.23	7.449	PFL_3604	tryptophan halogenase PrnA	4	0.273188	1.84035	-0.00116855	1.78941	0	-0.301	Unknown
16.16	39.31	23.37	PFL_3665	sulfite reductase (NADPH) hemoprotein subunit beta CysI_2	8	-0.858458	-1.64768	-0.608868	-1.28891	0	-0.311	Cytoplasmic
9.8	43.9	38.41	PFL_3666	hypothetical protein	6	-0.664128	-0.55144	-0.518295	-0.442924	0	-0.463	Cytoplasmic
6	30.77	30.77	PFL_3669	SCP-2 sterol transfer family protein	3	-0.737144	0.677673	0.0183382	0.717536	0	0.051	Unknown
4	18.71	4.72	PFL_3670	formyl transferase domain/enoyl-CoA hydratase/isomerase family protein	2	0.036287	-1.59453	-0.447564	-1.12946	0	-0.231	Cytoplasmic
10.74	29.57	19.96	PFL_3718	aldehyde dehydrogenase	8	-0.141009	0.936784	-0.147152	0.98772	0	-0.092	Cytoplasmic
4.01	22.89	20.88	PFL_3868	short-chain dehydrogenase	2	-0.28125	-0.936784	-0.0675256	-0.730824	0	0.22	Cytoplasmic
12.02	34.98	27	PFL_3876	seryl-tRNA synthetase SerS	6	-0.416005	0.352124	-0.302758	0.983291	0	-0.3	Cytoplasmic
3.33	36.23	11.11	PFL_3879	lipoprotein chaperone LolA	3	-0.382156	2.8711e-08	0.0567643	0.332193	0	-0.213	Periplasmic
5.18	20.89	20.89	PFL_3881	thioredoxin-disulfide reductase TrxB_2	4	-0.0326898	0.624522	-0.305162	0.442924	0	-0.142	Unknown
10.1	77.78	77.78	PFL_3884	translation initiation factor IF-1 InfA	7	0.0398672	0.67103	-0.205463	-0.146165	0	-0.512	Cytoplasmic
7.13	61.18	55.29	PFL_3887	cold shock domain-containing protein CspD	5	0.598413	0.664386	0.0840692	0.345481	0	-0.182	Cytoplasmic
48.16	69.62	62.92	PFL_3888	isocitrate dehydrogenase Icd_1	36	0.123158	2.09946	-0.708004	2.52909	0	-0.074	Cytoplasmic
26.1	46.29	28.21	PFL_3889	isocitrate dehydrogenase Icd_2	16	0.878297	0.0332193	0.0363839	0.124019	0	-0.115	Cytoplasmic
4.01	17.32	8.553	PFL_3893	adenylosuccinate lyase PurB	2	-0.0596763	0.159453	0.356204	-0.0797263	0	-0.136	Cytoplasmic
7.95	32.15	9.534	PFL_3901	NADH dehydrogenase I subunit F NuoF	4	-0.671368	0.112946	-0.215925	-0.482787	0	-0.158	Cytoplasmic
10	18.81	11.06	PFL_3902	NADH dehydrogenase subunit G NuoG	6	-0.747529	-1.38192	-0.0065746	-0.673244	0	-0.221	Unknown
28.52	89.82	85.03	PFL_3914	peptidyl-prolyl cis-trans isomerase B PpiB	31	-0.333231	1.16267	-0.157797	1.27119	0	-0.295	Cytoplasmic
11.11	41.48	30.37	PFL_3928	exonuclease III Xth	9	-0.133819	0.199316	0.0157055	0.385344	0	-0.582	Cytoplasmic
4	11.72	5.208	PFL_3942	zinc carboxypeptidase domain-containing protein	3	-0.555036	-0.538152	-0.0653046	0.110731	0	-0.514	Cytoplasmic
25.57	96.67	88.89	PFL_3984	DNA-binding protein HU subunit beta HupB	22	-0.552114	0.106302	0.49	-0.7574	0	0.057	Cytoplasmic
8	36.02	27.01	PFL_3987	ATP-dependent Clp protease proteolytic subunit ClpP	7	0.26331	1.44836	-0.591528	2.23234	0	-0.15	Cytoplasmic
58.93	81.42	70.64	PFL_3988	trigger factor Tig	34	-0.393551	-1.22247	-0.113049	-2.00202	0	-0.384	Cytoplasmic
10.11	43.2	33.14	PFL_4001	hypothetical protein	6	-0.0690802	0.611235	-0.0813018	1.04087	0	0.024	Cytoplasmic
4	27.78	12.04	PFL_4004	hypothetical protein	2	-0.0877329	2.8711e-08	-0.102808	-0.0885847	0	-0.312	Cytoplasmic
3	23.43	15.18	PFL_4067	universal stress protein family protein	3	-1.35612	-1.5148	-1.14319	-1.33763	0	-0.06	Cytoplasmic
12.06	31.09	21.57	PFL_4068	alcohol dehydrogenase Adh	14	-0.446069	-1.93336	-1.78259	-1.25347	0	0.121	Cytoplasmic
13.51	34.13	28.85	PFL_4072	isochorismatase	10	-1.26319	0.903564	-0.297659	0.562513	0	-0.065	Unknown
8	22.97	13.69	PFL_4088	chromophore maturation protein PvdN	8	0.827157	2.88343	0.0234147	3.57439	0	-0.411	Unknown
8.21	48.48	28.28	PFL_4089	chromophore maturation protein PvdO	8	0.51028	1.36199	0.37302	1.81599	0	-0.598	Periplasmic
4.02	14.48	5.961	PFL_4092	TonB-dependent Outer Membrane ferripyoverdine receptor FpvA	2	0.881921	1.88021	0.785575	1.18261	0	-0.522	Outer Membrane
5.59	20.27	11.63	PFL_4151	M24 family peptidase	3	-0.278609	0.00664385	-0.391994	-0.0265754	0	-0.161	Cytoplasmic
8.93	25.53	15.74	PFL_4179	diaminobutyrate--2-oxoglutarate aminotransferase PvdH	7	0.639736	0.903564	0.0394486	1.37749	0	0.123	Cytoplasmic
7.74	58.51	54.26	PFL_4201	hypothetical protein	6	-0.743369	0.55144	-0.0302958	1.33763	0	-0.046	Unknown
4.03	13.4	7.01	PFL_4209	mannose-1-phosphate guanylyltransferase PslB	2	0.329967	0.239179	-0.311948	1.23576	0	-0.192	Cytoplasmic
6.01	26.86	14	PFL_4235	deoxyguanosinetriphosphate triphosphohydrolase-like protein Dgt	5	0.229405	0.219247	0.0905276	0.124019	0	-0.444	Cytoplasmic
20.95	45.79	30.53	PFL_4264	elongation factor P Efp	13	-0.43388	-0.923496	0.0684317	-0.2879	0	-0.386	Cytoplasmic
6.1	13.58	7.407	PFL_4268	transcriptional regulator CysB	4	-0.156547	-0.418563	-0.320508	0.283471	0	0.019	Cytoplasmic
56.42	55.67	48.05	PFL_4308	30S ribosomal protein S1 RpsA	30	0.168563	-1.66096	0.0678785	-1.46165	0	-0.314	Cytoplasmic
13.33	25.44	18.91	PFL_4310	bifunctional cyclohexadienyl dehydrogenase/ 3-phosphoshikimate 1-carboxyvinyltransferase AroA	7	-0.555199	-0.544796	-0.521252	-0.469499	0	0.09	Cytoplasmic
6.01	21.89	16.22	PFL_4311	histidinol-phosphate aminotransferase HisC_2	4	-0.600236	-1.05637	-0.205426	-0.540367	0	0.101	Cytoplasmic
8.28	26.59	15.79	PFL_4313	3-phosphoserine/phosphohydroxythreonine aminotransferase SerC	4	-0.433196	-2.31206	0.12169	-1.02758	0	-0.186	Cytoplasmic
14.76	31.16	12.04	PFL_4314	DNA gyrase subunit A GyrA	8	-0.463817	-0.305617	-0.152743	0.23475	0	-0.269	Cytoplasmic
2.08	13.9	13.9	PFL_4318	phosphoglycolate phosphatase Gph_1	2	0.0185682	0.312261	-0.215001	0.473928	0	-0.038	Cytoplasmic
2	24.24	24.24	PFL_4326	BolA-like protein BolA	2	-0.112171	0.0531508	-0.055988	0.17274	0	-0.266	Unknown
12.23	61.5	53.48	PFL_4327	hypothetical protein	7	-0.103892	-0.186028	-0.028844	-0.283471	0	-0.16	Unknown
10.01	17.89	12.72	PFL_4328	fumarate hydratase FumC_3	9	-0.191648	1.47494	0.157493	0.996578	0	-0.02	Cytoplasmic
6.02	38.02	22.87	PFL_4348	chorismate synthase AroC	5	-0.00297326	0.0597947	-0.34355	0.159453	0	-0.252	Cytoplasmic
5.02	28.57	23.47	PFL_4352	isochorismatase	3	0.441786	-0.518221	-0.0551239	-1.36863	0	0.136	Unknown
6.31	54.43	20.68	PFL_4399	FKBP-type peptidylprolyl isomerase	4	0.150582	-0.7574	0.251206	-0.739683	0	-0.259	Cytoplasmic
6.04	37.25	11.11	PFL_4406	recombination associated protein	3	-0.31849	-1.16932	-0.297859	-0.766258	0	-0.176	Unknown
4.01	24.33	16.73	PFL_4472	dienelactone hydrolase	2	0.328263	1.18925	0.0534131	2.64425	0	-0.175	Unknown
11.31	60.29	21.55	PFL_4505	aspartate kinase LysC	8	-0.248898	-0.152809	-0.225057	0.00442924	0	0.003	Cytoplasmic
10.01	22.77	9.84	PFL_4506	alanyl-tRNA synthetase AlaS	8	-0.211052	-1.0763	-0.422393	-1.10731	0	-0.216	Cytoplasmic
7.08	26.65	14.97	PFL_4507	L-allo-threonine aldolase	5	-0.0227802	0.166096	0.279091	0.296759	0	0.043	Cytoplasmic
21.63	57.14	44.58	PFL_4515	bifunctional N-succinyldiaminopimelate-aminotransferase/acetylornithine transaminase protein	15	0.421621	0.531509	-0.719643	2.28549	0	0.075	Cytoplasmic
12	35.66	35.66	PFL_4521	arginine/ornithine ABC transporter periplasmic arginine/ornithine-binding protein AotJ	6	0.128185	0.72418	-0.489429	1.62996	0	-0.101	Periplasmic
11.55	22.12	12.14	PFL_4522	acetyl-CoA synthetase AcsA_1	11	1.93136	0.896921	-1.10032	0.566942	0	-0.207	Cytoplasmic
6	25.78	14.46	PFL_4524	ribonucleotide-diphosphate reductase subunit beta	5	0.3411	-0.485002	0.305699	-0.434065	0	-0.318	Cytoplasmic
4.25	60	54.29	PFL_4542	peptidase propeptide and YpeB domain-containing protein	8	-0.424357	-1.54802	-1.68992	-2.42279	0	-0.098	Unknown
3.31	50.79	33.33	PFL_4596	CsbD-like family protein	2	0.305228	1.82042	0.269705	1.3332	0	-0.867	Unknown
10.83	79.35	61.94	PFL_4605	hypothetical protein	8	-0.298228	1.61446	0.561331	2.32092	0	-0.701	Cytoplasmic
10.14	44.3	39.91	PFL_4608	keto-hydroxyglutarate-aldolase/keto-deoxy-phosphogluconate aldolase Eda	5	-1.41339	-2.36521	-0.693822	-1.8027	0	0.385	Cytoplasmic
13.53	54.01	32.91	PFL_4609	6-phosphogluconolactonase Pgl	7	-1.68079	2.58446	-0.712688	2.39622	0	0.214	Unknown
31.18	49.49	40.08	PFL_4610	glucose-6-phosphate 1-dehydrogenase Zwf_2	24	-1.49552	2.39843	-1.20736	3.22006	0	-0.276	Cytoplasmic
129.59	93.49	93.02	PFL_4617	sugar ABC transporter periplasmic sugar-binding protein	105	-0.542126	-0.0996579	-0.467702	-0.119589	0	-0.137	Periplasmic
4.2	27.36	13.84	PFL_4621	glucokinase Glk	3	-0.895625	-0.232535	-0.298676	1.32434	0	0.119	Cytoplasmic
28.22	45.39	36.35	PFL_4622	phosphogluconate dehydratase Edd	25	-1.0579	-2.95652	-0.385952	-2.41836	0	-0.047	Cytoplasmic
26.85	69.46	57.78	PFL_4623	glyceraldehyde-3-phosphate dehydrogenase Gap_2	53	-0.863139	-3.4083	-0.137947	-2.86572	0	-0.038	Cytoplasmic
9.85	35.64	28.71	PFL_4628	heme oxygenase HemO	5	2.28229	2.49145	0.102476	3.41494	0	-0.208	Unknown
56.62	71.29	63.16	PFL_4635	arginine deiminase ArcA	46	-1.50434	0.817194	-1.75474	2.61325	0	-0.151	Cytoplasmic
40.04	83.04	77.68	PFL_4636	ornithine carbamoyltransferase ArgF_1	79	-1.5394	-2.18583	-1.06268	-1.3022	0	-0.374	Cytoplasmic
5.54	29.13	18.12	PFL_4637	carbamate kinase ArcC	4	-1.82816	0.0597947	-1.05564	0.358768	0	-0.037	Cytoplasmic
12.02	52.94	50.42	PFL_4638	hypothetical protein	7	-1.00288	-0.710893	-0.527513	-0.208174	0	-0.583	Cytoplasmic
3.07	28.35	25.98	PFL_4640	glycine cleavage system protein H GcvH_1	3	-0.328802	0.963359	0.24099	1.36421	0	-0.07	Unknown
17.8	34.81	15.25	PFL_4641	glycine dehydrogenase GcvP_1	12	-0.419991	1.24904	-0.134745	1.92229	0	-0.054	Cytoplasmic
8.06	30.75	13.9	PFL_4643	glycine cleavage system protein T GcvT_1	4	0.0745866	0.976647	0.0918372	1.32434	0	0.072	Cytoplasmic
24.81	78.57	78.57	PFL_4644	temperature acclimation protein B TapB	30	-0.836646	-0.0132877	-0.028844	-0.00442924	0	-0.53	Cytoplasmic
8.92	69.09	48.48	PFL_4717	hypothetical protein	6	-0.575278	0.737468	0.0383195	1.36421	0	-0.162	Cytoplasmic
2.92	33.33	14.55	PFL_4757	peptidoglycan-associated lipoprotein Pal	2	-0.298561	0.0199316	-0.171733	-0.0265754	0	-0.406	Outer Membrane
4.74	42.49	10.16	PFL_4758	translocation protein TolB	3	-0.186223	-0.916852	-0.0956965	-0.301188	0	-0.254	Unknown
18.7	38.75	17.09	PFL_4767	aspartyl-tRNA synthetase AspS	12	-0.621055	0.298974	-0.150802	0.40749	0	-0.277	Cytoplasmic
12.71	68.15	47.77	PFL_4769	DNA-binding stress protein	8	-0.186377	1.63439	-0.363115	1.90014	0	-0.169	Cytoplasmic
10.35	57.14	37.89	PFL_4775	nucleotide-binding protein	6	-0.391296	0.272398	-0.19473	0.305617	0	-0.394	Cytoplasmic
7.41	20	13.09	PFL_4780	bifunctional ornithine acetyltransferase/N-acetylglutamate synthase ArgJ	4	-0.233659	0.438495	-0.0817914	0.46507	0	0.161	Cytoplasmic
4.02	17.63	3.176	PFL_4781	preprotein translocase subunit SecA	2	-0.134432	-0.17274	0.312354	0.0398632	0	-0.461	Cytoplasmic
2.68	9.574	8.156	PFL_4786	formyltetrahydrofolate deformylase PurU_1	2	-0.302094	-0.950071	0.25868	0.624523	0	-0.155	Cytoplasmic
30.09	79.03	62.1	PFL_4787	transcriptional regulator MvaT	16	-0.491776	-0.770687	-0.152807	-0.385344	0	-0.781	Cytoplasmic
43.99	62.94	57.56	PFL_4797	pyruvate kinase Pyk_2	37	-0.494656	-0.239179	-0.314896	0.243608	0	-0.083	Cytoplasmic
20.69	47.93	29.39	PFL_4801	fumarate hydratase, class I	17	-0.759308	-4.9231	-0.43059	-5.23093	0	-0.047	Cytoplasmic
18.22	46.46	46.46	PFL_4826	superoxide dismutase (Fe) SodB	12	-1.52874	-1.00987	-1.12609	0.318905	0	-0.284	Periplasmic
8.3	52.24	19.73	PFL_4828	insulin-cleaving metalloproteinase outer membrane protein IcmP	10	2.11799	2.25227	0.87321	2.02416	0	-0.262	Outer Membrane
125.87	91.04	90.49	PFL_4838	molecular chaperone GroEL	153	0.0333721	-0.325549	0.436471	-0.327764	0	-0.012	Cytoplasmic
22.25	77.32	65.98	PFL_4839	co-chaperonin GroES	27	0.336899	-0.25911	1.75834	-0.589089	0	-0.065	Cytoplasmic
27.81	47.16	42.72	PFL_4853	argininosuccinate synthase ArgG	16	-0.377508	-0.916852	0.466621	-0.544796	0	-0.295	Cytoplasmic
6	18.97	11.78	PFL_4855	dihydroorotase PyrC	3	-0.267311	0.0597947	0.184974	0.327764	0	-0.083	Cytoplasmic
32.11	74.5	69	PFL_4857	AhpC/TSA family antioxidant	32	-0.655656	0.29233	-0.524651	0.81498	0	0.004	Cytoplasmic
9.14	49.11	41.96	PFL_4860	monothiol glutaredoxin GrxD	5	-0.238678	-0.046507	-0.605844	0.163882	0	-0.001	Unknown
6.07	35.29	15.03	PFL_4863	ornithine carbamoyltransferase ArgF_2	3	-0.676091	-0.870345	0.880065	-0.110731	0	-0.116	Cytoplasmic
8.01	62.18	28.21	PFL_4866	Cys-tRNA YbaK	4	-0.46966	-0.298974	0.547231	-0.376485	0	-0.037	Cytoplasmic
38.5	66.78	63.16	PFL_4871	glutamate/aspartate ABC transporter periplasmic glutamate/aspartate-binding protein GltI	24	-0.885518	-0.989935	-0.947376	-1.05859	1	-0.201	Periplasmic
13.3	36.21	23.49	PFL_4884	class III aminotransferase	10	-0.525579	0.611235	0.537784	1.53252	0	-0.246	Cytoplasmic
10.97	88.76	88.76	PFL_4896	50S ribosomal protein L31 RpmE_1	27	0.465855	-1.30884	1.13614	-0.850414	0	-0.543	Unknown
4	6.716	6.716	PFL_4903	alpha/beta hydrolase	2	0.132658	-0.139521	0.204423	-0.442924	0	-0.206	Unknown
15.21	24.19	21.33	PFL_4939	GMP synthase GuaA	9	-0.105807	0.890277	-0.0662265	1.12946	0	-0.073	Cytoplasmic
10.22	34.36	18	PFL_4940	inosine 5'-monophosphate dehydrogenase GuaB	6	-0.269971	-1.64103	-0.165453	-1.41736	0	0.037	Cytoplasmic
23.99	43.83	34.7	PFL_4946	2-isopropylmalate synthase LeuA	15	0.265653	-1.60117	-0.0421986	-1.11617	0	-0.255	Cytoplasmic
5.71	20.51	11.19	PFL_4953	histidyl-tRNA synthetase HisS	4	-0.263512	-0.152809	0.231201	-0.0310046	0	-0.247	Cytoplasmic
18.28	70.21	63.83	PFL_4958	nucleoside diphosphate kinase Ndk	39	-0.205412	0.730824	-0.587856	0.952286	0	0.013	Extracellular
12	52.34	46.09	PFL_4964	scaffold protein IscU	7	0.872427	-0.7574	0.340694	-1.26676	0	-0.314	Cytoplasmic
7.58	41.33	13.65	PFL_4969	inositol monophosphatase SuhB	5	-0.330095	-1.08959	0.176723	-0.903564	0	-0.164	Cytoplasmic
4	20.69	13.79	PFL_4974	queuine tRNA-ribosyltransferase Tgt	2	-0.344955	0.312261	-0.412708	0.283471	0	-0.235	Cytoplasmic
12.76	30.43	29.95	PFL_4990	glutathione S-transferase	14	-1.8425	-1.16932	-0.410883	0.912423	0	-0.002	Unknown
6.14	38.79	10.33	PFL_5056	cell division protein FtsZ	3	-1.24834	-0.192672	-0.594454	-0.0885847	0	0.03	Cytoplasmic
2	29.2	10.22	PFL_5076	ClpXP protease specificity-enhancing factor SspB	3	-0.731045	-0.139521	-0.360257	0.0398631	0	-0.349	Unknown
14.07	75.38	63.85	PFL_5081	30S ribosomal protein S9 RpsI	9	-0.526261	-1.71411	-0.704742	-1.13831	0	-0.638	Cytoplasmic
13.28	65.49	56.34	PFL_5082	50S ribosomal protein L13 RplM	11	-0.0702916	-1.57459	0.869455	-1.09402	0	-0.493	Periplasmic
18.02	49.13	44.51	PFL_5083	oxidoreductase, starvation associated protein Tas	10	-0.228539	2.02638	-0.227382	2.15261	0	-0.399	Cytoplasmic
6.04	32.82	20.62	PFL_5087	tryptophanyl-tRNA synthetase TrpS	4	-0.171647	-0.179384	-0.453496	-0.327764	0	-0.228	Cytoplasmic
5.19	42.11	14.83	PFL_5088	hypothetical protein	3	-0.437854	0.764043	-0.291276	1.19589	0	-0.065	Unknown
2.58	18.29	10.89	PFL_5094	glucose-1-phosphate cytidylyltransferase RfbF	2	-0.823522	0.00664383	-0.24758	0.106302	0	-0.391	Cytoplasmic
2.75	18.25	9.474	PFL_5105	hypothetical protein	2	-0.426523	-0.0398631	0.077832	0.447353	0	0.047	Cytoplasmic
12.91	38.67	31.47	PFL_5107	UDP-2-acetamido-2,6-dideoxy-beta-L-talose 2-epimerase WbjD	8	-0.549767	1.32213	-0.368194	1.52809	0	-0.151	Cytoplasmic
7.91	35.9	14.76	PFL_5115	hypothetical protein	10	-0.310417	0.0797263	0.0174989	0.150594	1	-0.441	Unknown
4.01	16.46	7.317	PFL_5143	FAD dependent oxidoreductase	2	0.833225	-0.179384	0.523065	0.434065	0	-0.227	Unknown
15.7	43.45	34.5	PFL_5165	ribose-phosphate pyrophosphokinase Prs	10	-0.652344	0.544796	0.782149	0.239179	0	0.095	Cytoplasmic
28.7	78.39	76.38	PFL_5166	50S ribosomal protein L25	32	-0.28592	-1.12281	-0.133071	0.186028	0	0.105	Cytoplasmic
3.28	15.15	11.82	PFL_5183	cytochrome c551 peroxidase CcpA_2	2	-0.430915	-0.558084	-2.63337	-0.451782	0	-0.207	Periplasmic
45.9	66.57	65.38	PFL_5253	ketol-acid reductoisomerase IlvC	55	-0.237101	-2.15925	-0.301522	-1.54137	0	-0.099	Cytoplasmic
9.61	44.17	33.74	PFL_5254	acetolactate synthase 3 regulatory subunit IlvN	7	-0.459447	0.46507	-0.126777	0.602376	0	0.04	Cytoplasmic
20.9	33.28	26.83	PFL_5255	acetolactate synthase 3 catalytic subunit IlvB	13	-0.166382	1.08295	0.068475	1.88686	0	-0.093	Cytoplasmic
4.12	16.99	4.054	PFL_5259	hypothetical protein	2	0.0989877	-1.14939	0.413657	-0.558084	0	-0.182	Cytoplasmic
4.94	27.19	27.19	PFL_5260	pentapeptide repeat domain-containing protein	5	0.41331	-0.17274	-0.216978	-0.513792	0	-0.464	Unknown
2.01	38.14	15.12	PFL_5266	hemin ABC transporter periplasmic hemin-binding protein PhuT	3	1.01456	1.02315	0.374762	1.22247	0	0.026	Cytoplasmic Membrane
11.26	71.23	61.64	PFL_5270	RNA polymerase-binding protein DksA	9	0.305852	0.159453	0.31005	1.45279	0	-0.887	Cytoplasmic
12.85	21.66	15.7	PFL_5280	glucose-6-phosphate isomerase Pgi	7	-0.131456	0.372056	0.0030924	0.69539	0	-0.157	Cytoplasmic
3.21	20.41	8.418	PFL_5283	acetyl-CoA acetyltransferase	2	0.263696	0.55144	0.0390133	0.500504	0	0.16	Cytoplasmic
17.55	71.19	59.32	PFL_5286	phospholipid-binding domain-containing protein	9	0.552845	1.48158	1.08884	1.66096	1	0.069	Periplasmic
33.55	43.68	26.7	PFL_5304	ATP-dependent chaperone protein ClpB	20	0.318746	-1.29555	-0.44028	-0.823838	0	-0.352	Cytoplasmic
15.18	20.89	11.56	PFL_5321	isoleucyl-tRNA synthetase IleS	9	-0.028341	-0.0398631	0.0201869	0.845984	0	-0.23	Cytoplasmic
11.5	70.65	41.3	PFL_5324	30S ribosomal protein S20 RpsT	7	0.383897	-2.08617	0.922253	-1.97987	0	-0.514	Cytoplasmic
5.26	78.82	34.12	PFL_5328	50S ribosomal protein L27 RpmA	4	-0.0232862	-0.93014	-0.0284271	-1.0143	0	-0.289	Cytoplasmic
6.35	39.84	17.07	PFL_5329	50S ribosomal protein L21 RplU	3	0.0538989	0.651098	0.424711	1.54137	0	-0.463	Cytoplasmic
4.03	28.32	17.7	PFL_5331	alkylphosphonate utilization protein PhnA	2	0.109908	-1.6809	0.339105	-1.44836	0	-0.331	Unknown
18	51.22	51.22	PFL_5333	FKBP-type peptidylprolyl isomerase FklB	9	0.0933355	-2.19247	-0.209079	-2.03745	0	-0.097	Cytoplasmic
3.63	15.39	3.202	PFL_5338	ATP-dependent protease	2	0.0612326	0.0863702	-0.353317	0.199316	0	-0.157	Cytoplasmic
10.32	28.09	17.3	PFL_5343	glutamate dehydrogenase GdhA	7	-0.243777	-2.42501	-0.253491	-1.96658	0	-0.119	Unknown
38.04	61.15	49.64	PFL_5346	serine hydroxymethyltransferase GlyA_2	24	-0.289031	-0.0199316	-0.235835	0.0531508	0	-0.04	Cytoplasmic
2.12	18.07	9.651	PFL_5424	AMP nucleosidase Amn	3	-0.477125	-1.14274	-0.32233	-0.487216	0	-0.189	Cytoplasmic
4.08	22.36	9.091	PFL_5425	isovaleryl-CoA dehydrogenase/acyl-CoA dehydrogenase AidB	3	-0.227862	1.28226	-0.721967	1.3022	0	-0.183	Cytoplasmic
8.9	27.87	11.94	PFL_5429	glutamate-1-semialdehyde aminotransferase HemL	5	0.0542234	0.7574	-0.219462	1.39078	0	0.15	Cytoplasmic
2.3	24.01	8.244	PFL_5435	magnesium and cobalt efflux protein CorC	3	-0.00987418	-0.0332193	0.121685	3.25218e-09	0	-0.241	Cytoplasmic Membrane
3.01	10.14	1.728	PFL_5439	leucyl-tRNA synthetase LeuS	2	-0.128815	1.19589	-0.356928	1.44836	0	-0.329	Cytoplasmic
7.96	33.11	33.11	PFL_5462	acyl dehydratase	4	0.00391151	0.870345	0.187978	0.961144	0	0.089	Cytoplasmic
4.01	24.31	5.731	PFL_5469	aldehyde dehydrogenase	2	0.0953255	-0.418563	-0.145263	-0.323334	0	-0.067	Cytoplasmic
14.58	62.29	49.71	PFL_5478	inorganic pyrophosphatase Ppa	11	-0.0540162	-0.458426	-0.0707209	-0.194886	0	-0.144	Cytoplasmic
10.09	36.74	21.27	PFL_5501	nitrite reductase NirK	7	-1.58806	-1.98651	0.271648	-0.797263	0	-0.138	Periplasmic
3.61	57.23	11.45	PFL_5518	transcription antitermination protein NusB	2	-0.107429	0.890277	-0.340621	1.39521	0	-0.451	Cytoplasmic
6.12	54.09	16.36	PFL_5521	riboflavin synthase subunit alpha RibE	3	-0.207996	-0.312261	-0.37198	0.265754	0	0.039	Cytoplasmic
4.8	34.48	21.38	PFL_5526	thioredoxin	4	-0.292158	0.225891	-0.532695	1.47937	0	-0.107	Cytoplasmic
12	55.94	50	PFL_5528	hypothetical protein	12	-0.618916	0.498289	-0.517482	2.30763	0	-0.384	Unknown
12.17	35.48	17.01	PFL_5556	catalase KatA	7	-1.3696	-3.18905	-0.70255	-2.75056	0	-0.54	Periplasmic
24.57	60.16	54.69	PFL_5557	50S ribosomal protein L17 RplQ	16	-0.527116	-1.12281	-0.172584	-0.788404	0	-0.459	Cytoplasmic
44.96	72.97	70.57	PFL_5558	DNA-directed RNA polymerase subunit alpha RpoA	29	-0.720448	-1.44172	-0.331538	-1.0763	0	-0.189	Cytoplasmic
6.45	44.17	24.27	PFL_5559	30S ribosomal protein S4 RpsD	5	-0.484245	-1.61446	-0.137504	0.128448	0	-0.544	Cytoplasmic
11.53	72.09	51.94	PFL_5560	30S ribosomal protein S11 RpsK	9	-0.288781	-1.17596	0.0355814	-0.168311	0	-0.452	Cytoplasmic
17.44	74.58	63.56	PFL_5561	30S ribosomal protein S13 RpsM	17	-0.284683	-0.970003	-0.3339	-1.1206	0	-0.678	Cytoplasmic
18.2	89.58	53.47	PFL_5563	50S ribosomal protein L15 RplO	15	-0.0575766	-1.27562	-0.148444	-1.74955	0	-0.471	Cytoplasmic
5.7	72.41	48.28	PFL_5564	50S ribosomal protein L30 RpmD	8	-0.185749	-1.44836	-0.264202	-0.150594	0	-0.224	Cytoplasmic
15.63	68.67	47.59	PFL_5565	30S ribosomal protein S5 RpsE	10	-0.139402	-1.58788	-0.280173	-1.07188	0	-0.208	Cytoplasmic
12.23	86.21	61.21	PFL_5566	50S ribosomal protein L18 RplR	8	-0.450908	-2.01973	-0.529083	-2.01087	0	-0.274	Cytoplasmic
23.4	79.66	65.54	PFL_5567	50S ribosomal protein L6 RplF	14	-0.158164	-1.60781	-0.380456	-1.0453	0	-0.384	Cytoplasmic
12.25	74.62	50.77	PFL_5568	30S ribosomal protein S8 RpsH	9	-0.49663	0.046507	0.439421	0.677673	0	-0.029	Cytoplasmic
6.53	40.59	32.67	PFL_5569	30S ribosomal protein S14 RpsN	4	-0.487259	-0.312261	-0.473298	0.155023	0	-0.691	Cytoplasmic
27.66	74.86	59.22	PFL_5570	50S ribosomal protein L5 RplE	15	-0.466856	-1.01651	-0.286507	-0.553655	0	-0.331	Cytoplasmic
26.3	90.38	81.73	PFL_5571	50S ribosomal protein L24 RplX	27	-0.791424	-1.22911	-0.422745	-1.52809	0	-0.466	Cytoplasmic
12.09	64.75	46.72	PFL_5572	50S ribosomal protein L14 RplN	7	-0.316998	-1.38192	-0.200465	-0.748541	0	-0.094	Cytoplasmic
10.18	65.91	47.73	PFL_5573	30S ribosomal protein S17 RpsQ	6	-0.30934	-1.76727	-0.0448927	-1.71854	0	-0.539	Cytoplasmic
17.84	95.24	95.24	PFL_5574	50S ribosomal protein L29 RpmC	12	-0.143085	-2.28549	-0.565039	-2.50695	0	-0.738	Cytoplasmic
18.08	72.99	54.01	PFL_5575	50S ribosomal protein L16 RplP	9	-0.44821	-0.119589	-0.274481	0.819409	0	-0.38	Cytoplasmic
10.34	63.16	38.16	PFL_5576	30S ribosomal protein S3 RpsC	7	-0.142464	-2.12603	0.0586551	-1.65211	0	-0.422	Cytoplasmic
20.91	97.27	56.36	PFL_5577	50S ribosomal protein L22 RplV	11	-0.237448	-1.10952	0.00212329	-1.16932	0	-0.251	Cytoplasmic
16.85	93.41	76.92	PFL_5578	30S ribosomal protein S19 RpsS	16	-0.102848	-1.18925	-0.000796863	-1.42621	0	-0.532	Cytoplasmic
35.69	83.58	56.57	PFL_5579	50S ribosomal protein L2 RplB	23	-0.350662	-1.18925	-0.221954	-0.23032	0	-0.596	Cytoplasmic
11.15	66.67	43.43	PFL_5580	50S ribosomal protein L23 RplW	7	-0.236434	-2.92666e-08	-0.382364	1.45722	0	-0.33	Cytoplasmic
14.93	69.5	45	PFL_5581	50S ribosomal protein L4 RplD	8	-0.420444	-0.0265754	-0.0930062	0.7574	0	-0.325	Cytoplasmic
11.06	45.97	25.59	PFL_5582	50S ribosomal protein L3 RplC	5	0.232736	-0.166096	0.205375	0.487216	0	-0.281	Cytoplasmic
14.42	66.99	61.17	PFL_5583	30S ribosomal protein S10 RpsJ	9	-0.463563	-2.45823	0.00839559	-2.07731	0	-0.491	Cytoplasmic
95.3	78.32	68.11	PFL_5585	elongation factor G FusA	63	-0.227521	-0.219247	0.0397798	0.2879	0	-0.294	Cytoplasmic
41.36	83.33	72.44	PFL_5586	30S ribosomal protein S7 RpsG	25	0.0329844	-0.950071	0.0870004	-1.73626	0	-0.521	Cytoplasmic
10	48.78	41.46	PFL_5587	30S ribosomal protein S12 RpsL	5	-0.247471	-2.01309	0.233472	-1.54137	0	-0.785	Cytoplasmic
115.2	62.47	48.03	PFL_5588	DNA-directed RNA polymerase subunit beta RpoC	67	-0.721395	0.391987	-0.219524	0.850414	0	-0.194	Cytoplasmic
108.26	52.91	44.14	PFL_5589	DNA-directed RNA polymerase subunit beta RpoB	71	-0.600954	0.591303	-0.554101	0.938998	0	-0.299	Cytoplasmic
49.52	99.17	99.17	PFL_5590	50S ribosomal protein L7/L12 RplL	46	-0.469574	-0.0797263	-0.250934	-0.106302	0	0.29	Unknown
14.14	61.45	51.2	PFL_5591	50S ribosomal protein L10 RplJ	8	-0.601326	-0.611235	0.233335	-0.212603	0	0.058	Cytoplasmic
34.39	75.32	68.4	PFL_5592	50S ribosomal protein L1 RplA	20	-0.49293	0.159453	-0.751152	-0.181599	0	0.011	Cytoplasmic
10.81	65.73	36.36	PFL_5593	50S ribosomal protein L11 RplK	6	-0.542517	-1.90679	-0.723278	-1.78055	0	-0.042	Cytoplasmic
6	36.72	20.9	PFL_5594	transcription antitermination protein NusG	4	-0.343451	-0.332193	0.568588	-0.690961	0	-0.419	Cytoplasmic
64.35	79.6	65.99	PFL_5597	elongation factor Tu Tuf_2	54	-0.468812	-0.737468	0.487581	0.256896	0	-0.219	Cytoplasmic
5.7	40.35	8.02	PFL_5607	tyrosyl-tRNA synthetase TyrS	3	-0.458225	0.219247	-0.228388	1.28891	0	-0.224	Cytoplasmic
3.4	40.52	26.72	PFL_5610	iron-sulfur cluster insertion protein ErpA	2	0.648143	0.159453	0.0724588	0.199316	0	-0.141	Cytoplasmic
16.61	50	45.35	PFL_5611	N-acetyl-gamma-glutamyl-phosphate reductase ArgC	14	-0.443058	-1.52809	-0.423197	0.00442923	0	0.037	Cytoplasmic
8.64	70.54	54.46	PFL_5616	histidine triad domain-containing protein	9	-0.493515	1.32877	-0.0324978	1.65653	0	-0.24	Cytoplasmic
5.76	48.57	32.86	PFL_5618	OsmC family protein	4	-0.486634	0.55144	-0.173812	1.13388	0	0.06	Unknown
6.02	20.34	14.61	PFL_5622	anthranilate phosphoribosyltransferase TrpD	3	-0.552277	-0.139521	-0.35686	0.934569	0	0.071	Cytoplasmic
10	18.38	15.76	PFL_5629	anthranilate synthase component I TrpE	5	-0.918192	0.644454	-0.899639	1.02315	0	0	Cytoplasmic
13.04	56.1	23	PFL_5647	peptidyl-prolyl cis-trans isomerase SurA	8	-0.266544	-0.312261	-0.0995903	0.186028	0	-0.464	Periplasmic
8.05	18.13	9.063	PFL_5653	PrkA family serine protein kinase YeaG	4	0.485835	1.00987	-0.837103	1.36863	0	-0.48	Cytoplasmic
12.49	70.42	60.56	PFL_5661	30S ribosomal protein S21 RpsU	7	0.569318	-1.36863	0.262297	-0.69539	0	-1.032	Cytoplasmic
8.16	43.9	11.22	PFL_5663	RNA polymerase sigma factor RpoD	9	-0.216584	-1.09624	-0.221609	-0.907994	0	-0.539	Cytoplasmic
2	17.06	5.068	PFL_5684	acyl-CoA dehydrogenase	2	0.193695	0.896921	0.645552	1.909	0	-0.097	Cytoplasmic
14.18	34.44	17.3	PFL_5687	acyl-CoA dehydrogenase	8	-1.68009	0.830482	0.13536	1.94444	0	-0.175	Cytoplasmic
4	14.25	7.977	PFL_5693	biotin synthase BioB	2	1.68903	-1.56795	0.193208	-1.86914	0	-0.222	Cytoplasmic
20.28	35.17	16.97	PFL_5700	malate synthase G GlcB	10	0.088413	1.48822	-0.291438	1.65653	0	-0.222	Cytoplasmic
8.04	23.73	21.75	PFL_5781	fructose-1,6-bisphosphate aldolase Fba	4	-0.231979	1.08959	0.459946	0.819409	0	-0.145	Cytoplasmic
11.67	59.69	28.68	PFL_5784	phosphoglycerate kinase Pgk	7	-0.440766	0.0199316	-0.22658	0.243608	0	0.283	Cytoplasmic
46.36	42.41	33.53	PFL_5786	transketolase Tkt	30	-0.379615	-0.093014	-0.475478	0.0442924	0	-0.255	Cytoplasmic
26.35	54.8	52.78	PFL_5788	S-adenosylmethionine synthetase MetK	23	0.60035	0.20596	0.00493758	0.63781	0	-0.124	Cytoplasmic
4.01	38.17	19.08	PFL_5790	hypothetical protein	2	-0.390103	-0.963359	-0.955214	-1.19589	0	-0.739	Unknown
64.75	80.81	66.95	PFL_5798	S-adenosyl-L-homocysteine hydrolase AhcY	43	-1.01454	0.896921	-0.45488	1.04973	0	-0.162	Cytoplasmic
5.41	21.35	17.08	PFL_5799	methylenetetrahydrofolate reductase MetF	4	-0.651587	-0.179384	-0.205032	0.801692	0	-0.297	Cytoplasmic
50.07	76.77	74.24	PFL_5802	hypothetical protein	49	0.0400943	0.272398	0.528859	0.296759	0	-0.167	Unknown
10.09	19.23	17.09	PFL_5804	adenosylmethionine-8-amino-7-oxononanoate aminotransferase BioA	5	-0.139985	-1.16932	-0.204115	-0.850414	0	-0.154	Cytoplasmic
14.02	77.69	61.16	PFL_5826	type IV pilus response regulator PilH	7	-0.460863	-0.391988	-0.624961	-0.788404	0	-0.331	Cytoplasmic
4	21.45	14.51	PFL_5828	glutathione synthetase GshB	2	0.248528	0.631166	-0.154313	1.38635	0	-0.04	Cytoplasmic
8	32.04	17.96	PFL_5833	aspartate carbamoyltransferase PyrB	4	-0.439285	-2.03966	-0.13106	-1.46608	0	-0.025	Cytoplasmic
4.03	22.43	15.07	PFL_5839	pyrroline-5-carboxylate reductase ProC	2	-0.110598	0.0531509	0.0899104	0.110731	0	0.156	Cytoplasmic
6.94	31.25	24.31	PFL_5844	hypothetical protein	6	-0.112872	-0.418563	-1.29937	-0.394202	0	-0.134	Unknown
3.62	20.83	7.955	PFL_5850	thiazole synthase ThiG	2	-0.418945	-0.0996578	-0.131354	-0.00442924	0	0.2	Cytoplasmic
10.7	39.08	26.06	PFL_5863	rhodanese-like protein	6	-0.114137	0.710893	-0.408957	1.26676	0	-0.168	Cytoplasmic
6	35.22	26.42	PFL_5868	phosphopantetheine adenylyltransferase CoaD	3	0.136797	-0.737468	-0.337213	-0.341051	0	-0.023	Cytoplasmic
4	28.13	7.242	PFL_5873	SagB-type dehydrogenase domain-containing protein	2	0.355088	-0.17274	0.358545	-0.0575801	0	-0.331	Unknown
26.49	32.79	27.57	PFL_5877	dihydroxy-acid dehydratase IlvD	20	0.0386226	-3.14254	-0.403664	-2.817	0	-0.136	Cytoplasmic
6.03	19.05	9.127	PFL_5905	threonine dehydratase IlvA_2	4	-0.506973	-0.411919	-0.301888	0.150594	0	-0.103	Cytoplasmic
5.34	42.53	28.96	PFL_5909	FAH family protein	3	-0.374727	1.62774	-0.593984	2.83471	0	0.159	Cytoplasmic
22.04	45.48	29.83	PFL_5911	D-3-phosphoglycerate dehydrogenase SerA	24	-0.196163	0.418563	-0.467977	0.783975	0	0.028	Cytoplasmic
8.09	52.41	20	PFL_5912	hypothetical protein	4	0.398943	2.01309	0.21327	1.27562	0	0.061	Unknown
27.77	66.49	52.97	PFL_5926	putrescine ABC transporter periplasmic putrescine-binding protein PotF1	16	0.32462	1.41514	-0.238564	1.99316	0	-0.152	Periplasmic
12.55	36.34	18.94	PFL_5927	aminotransferase	9	-0.426128	-0.803907	-0.216496	-0.336622	0	-0.12	Cytoplasmic
4	21.47	11.26	PFL_5936	alkanesulfonate monooxygenase SsuD	2	-0.88392	-0.936784	-0.84343	-0.0531508	0	-0.085	Cytoplasmic
11.59	36.45	26.17	PFL_5937	aliphatic sulfonates ABC transporter periplasmic sulfonate-binding protein SsuA	9	-0.68438	0.876989	-1.34804	1.28005	0	-0.006	Unknown
32.09	78.3	75.47	PFL_5939	thiol-specific antioxidant protein LsfA	29	-1.28282	-0.677673	-1.16659	0.425207	0	-0.458	Cytoplasmic
10	30.71	28.35	PFL_5961	glycine cleavage system protein H GcvH_2	5	-0.241184	-0.358768	-0.382685	-0.239179	0	0.04	Unknown
6	24.62	12.61	PFL_5964	FeT family ferric iron ABC transporter periplasmic ferric iron-binding protein	4	1.77663	1.65432	0.733808	1.93558	0	-0.198	Periplasmic
2	15.77	4.955	PFL_5968	Xaa-Pro aminopeptidase PepP	2	-0.822337	-0.192672	-1.61776	0.978861	0	-0.241	Cytoplasmic
8.07	36.22	36.22	PFL_5969	hypothetical protein	6	-0.514415	0.498289	-0.296153	0.730824	0	0.056	Unknown
2	61.68	14.95	PFL_5970	cell division protein ZapA	2	-0.526389	0.531509	-0.35095	0.673244	0	-0.398	Unknown
8.15	22.2	12.17	PFL_5981	transcription termination factor Rho	5	-0.789379	0.0730824	-0.10323	0.717536	0	-0.324	Cytoplasmic
11.52	82.57	77.98	PFL_5982	thioredoxin	11	-0.532833	-0.365412	0.164045	0.11516	0	0.019	Cytoplasmic
2.25	15.6	4.2	PFL_5983	exopolyphosphatase Ppx	2	-0.160243	-0.305617	-0.846204	-0.155023	0	-0.241	Cytoplasmic
12	24.77	24.77	PFL_5988	isoprenoid biosynthesis protein with amidotransferase-like domain ElbB	7	-0.0302687	0.398631	-0.207994	0.819409	0	0.192	Cytoplasmic
28.84	64.32	50	PFL_5995	alginate regulatory protein AlgP	19	-0.0120569	-0.55144	-0.135856	0.256896	0	-0.298	Cytoplasmic
6	28.95	24.34	PFL_5997	anti-RNA polymerase sigma 70 factor AlgQ	3	0.216767	0.245823	-0.757786	1.77169	0	-0.261	Cytoplasmic
3.62	19.61	7.328	PFL_6004	argininosuccinate lyase ArgH	3	-0.418668	-1.1361	0.16839	-0.0841555	0	-0.214	Cytoplasmic
10	66.67	66.67	PFL_6007	hypothetical protein	10	0.105766	-1.50151	-0.613004	-0.093014	0	0.048	Unknown
8.02	43.93	35.51	PFL_6017	hypothetical protein	5	0.276989	-0.597947	0.42473	-0.628952	0	-0.889	Cytoplasmic
6.02	42.86	37.5	PFL_6020	nitrogen regulatory protein P-II GlnK	3	-0.0621784	0.0797263	-0.304784	0.81055	0	-0.105	Cytoplasmic Membrane
4.01	75.36	31.88	PFL_6034	cytochrome c5	3	0.962443	-0.385344	-0.314716	-0.500504	0	-0.072	Unknown
12	73.08	61.54	PFL_6049	50S ribosomal protein L28 RpmB	7	0.129026	-0.93014	0.213365	-0.748541	0	-0.629	Cytoplasmic
9.47	30.75	15.91	PFL_6054	phosphomannomutase AlgC	6	-0.327377	2.63097	-0.424003	2.51138	0	-0.079	Cytoplasmic
4.06	23	10.1	PFL_6060	hypothetical protein	3	-0.363396	0.146165	-0.299409	0.0974432	0	-0.332	Cytoplasmic
15.71	58.62	58.62	PFL_6062	DNA-directed RNA polymerase subunit omega RpoZ	12	1.32869	-0.983291	0.0572892	-0.806121	0	-0.2	Cytoplasmic
10.15	52.05	45.61	PFL_6087	type VI secretion protein TssB	7	-1.08612	-1.70747	-0.779675	-1.94001	0	-0.202	Cytoplasmic
10.07	18.91	16.7	PFL_6088	type VI secretion protein TssC	6	-1.03293	-1.16932	0.238465	-0.87256	0	-0.438	Cytoplasmic
15.19	56.17	51.85	PFL_6089	type VI secretion system effector Hcp	12	0.437038	0.84377	0.0989041	0.651098	0	-0.44	Extracellular
3.96	29.17	25.69	PFL_6099	hypothetical protein	2	-0.131154	-0.398631	-0.111793	-0.296759	0	-0.336	Unknown
14	70.33	59.34	PFL_6102	DNA-binding protein HU subunit alpha HupA	9	-0.0521952	-0.578015	-0.101168	-1.2269	0	-0.518	Cytoplasmic
10.05	48.82	33.07	PFL_6107	hypothetical protein	8	0.176946	0.458426	-0.0754195	1.28891	1	-0.243	Unknown
3.65	25.38	10.4	PFL_6119	phosphate ABC transporter substrate-binding protein PstS	4	-0.386131	0.338837	-0.360543	0.385344	0	-0.128	Cytoplasmic Membrane
11.8	63.19	60.12	PFL_6126	phosphoribosylaminoimidazole carboxylase catalytic subunit PurE	7	-0.90538	0.298973	0.047692	0.549225	0	0.365	Unknown
35.15	51	42.03	PFL_6157	pyruvate carboxylase subunit B OadA	34	-0.657869	-1.91343	0.0155348	-1.38192	0	-0.107	Cytoplasmic
26.69	47.77	36.09	PFL_6158	pyruvate carboxylase subunit A AccC_1	21	0.184748	-0.896921	-0.837163	0.0310046	0	-0.193	Cytoplasmic
12.28	73.88	68.66	PFL_6174	RNA polymerase-binding protein DksA	8	-0.0348194	-0.179384	-0.180589	-0.0221462	0	-0.969	Cytoplasmic
8.76	31.43	20.22	PFL_6214	UDP-N-acetylglucosamine diphosphorylase/glucosamine-1-phosphate N-acetyltransferase GlmU	8	-0.491252	0.624522	-0.429684	0.323334	0	-0.101	Cytoplasmic
23.55	51.97	39.08	PFL_6216	ATP synthase F0F1 subunit beta AtpD	31	-0.405895	-0.186028	-0.489349	0.81055	0	-0.104	Cytoplasmic
6.09	24.83	13.29	PFL_6217	ATP synthase F0F1 subunit gamma AtpG	5	-0.135844	0.365412	0.0221212	0.252467	0	-0.13	Cytoplasmic
40.97	53.5	42.8	PFL_6218	ATP synthase F0F1 subunit alpha AtpA	30	-0.557342	0.159453	-0.38676	0.29233	0	-0.05	Cytoplasmic
11.18	66.29	53.93	PFL_6219	ATP synthase F0F1 subunit delta AtpH	8	-0.263226	-0.0730824	-0.236617	0.29233	0	-0.012	Cytoplasmic
3.55	26.32	16.37	PFL_6282	hypothetical protein	4	NA	2.59775	NA	2.38293	0	-0.544	Unknown
NA means not available
